# Supplementary material for: The Spatial and Temporal Characterization of Gut Microbiota in Broilers
Source: Front Vet Sci. 2021 Aug 30;8:712226. doi: 10.3389/fvets.2021.712226 (PMC8435590; doi:10.3389/fvets.2021.712226)
Supplement: Supplementary Table 1 — Ingredients and nutrient composition of diets. [file Table_1.xlsx]

## Sheet: Table S1
Table S1. Ingredients and nutrient composition of diets
Item	diet 1	diet 2
	1–21d	21–35 d
Nutrition composition(%)
Moisture (≤)	14	14
Crude protein (≥)	21	19
Crude fat (≥)	2.5	2.5
Crude fiber (≤)	5	5
Crude ash(≤)	7	7
Calcium	0.7.-1.10	0.7.-1.10
Total phosphorus(≥)	0.6	0.5
Salt	0.10-0.60	0.10-0.60
Methionine + cysteine (≥)	0.82	0.71
Ingredient
Cereals, bran, soybean meal, cottonseed meal, rapeseed meal, calcium hydrogen phosphate, stone powder, salt, vitamin( A, D, E, K), B vitamins, trace elements( Cu, Fe, Mn,Zn )

## Sheet: Table  S2
Table S2. Summary statistics of 16S rRNA gene sequencing
Segments	Age (day)	N	Clean reads	coverage range	Average of sequences per sample
Duodenum	7	5	334022	39,421-72,462	55876
	21	5	230314
	35	6	329686
Cecum	1	6	302522	33,603-84,818	53787.2
	7	6	350771
	21	6	272046
	35	6	365555
Feces	1	6	279855	31,945-87,871	49742.3
	7	6	325789
	21	6	270144
	35	6	318027
Total	/	64	3378731	31,945-87,871	52793
N = the number of non-missing values

## Sheet: Table S3
Table S3. Wilcoxon Rank Sum Test based on Shannon index and Simpson index across time points
	Group 1	Group 2	p-value(shannon)	p-value(simpson)
Duodenum	7d	21d	0.2222	0.2222
	7d	35d	0.329	0.329
	21d	35d	0.7922	0.9307
Cecum	1d	7d	0.04113	0.008658
	1d	21d	0.002165	0.002165
	1d	35d	0.002165	0.002165
	7d	21d	0.002165	0.02597
	7d	35d	0.002165	0.002165
	21d	35d	0.6991	0.5887
Feces	1d	7d	0.004329	0.06494
	1d	21d	0.06494	0.06494
	1d	35d	0.04113	0.04113
	7d	21d	0.01515	0.06494
	7d	35d	0.2403	0.2403
	21d	35d	0.3939	0.5887

## Sheet: Table S4
Table S4. Wilcoxon Rank Sum Test based on Shannon index and Simpson index across gut sections
	Group 1	Group 2	p-value(shannon)	p-value(simpson)
1d	Cecum	Feces	0.008658	0.004329
7d	Duodenum	Cecum	0.008658	0.004329
	Duodenum	Feces	0.1255	0.1255
	Cecum	Feces	0.01515	0.02597
21d	Duodenum	Cecum	0.004329	0.004329
	Duodenum	Feces	0.2468	0.1775
	Cecum	Feces	0.002165	0.002165
35d	Duodenum	Cecum	0.04113	0.002165
	Duodenum	Feces	0.5887	0.4848
	Cecum	Feces	0.002165	0.002165

## Sheet: Table S5
Table S5. Analysis of similarity was used to determine chicken gut microbiome dissimilarities between different gut sections at four time points based on Bray-Curtis distances
	Group 1	Group 2	Permutations	R	p-value
1d	Cecum	Feces	999	0.95	0.004
7d	Duodenum	Cecum	999	0.4827	0.008
	Duodenum	Feces	999	0.1067	0.162
	Cecum	Feces	999	0.5556	0.013
21d	Duodenum	Cecum	999	0.856	0.005
	Duodenum	Feces	999	0.6587	0.005
	Cecum	Feces	999	0.5074	0.007
35d	Duodenum	Cecum	999	0.6204	0.004
	Duodenum	Feces	999	0.2667	0.031
	Cecum	Feces	999	0.5593	0.003
Differences were assessed by analysis of similarity (ANOSIM) and significance was established at p < 0.05. An R-value close to ‘1’ suggests dissimilarity between groups, whereas an R-value close to ‘0’ suggests an even distribution of high and low ranks within and between groups.

## Sheet: Table S6
Table S6. Analysis of similarity was used to determine chicken gut microbiome dissimilarities between different time points in three gut sections based on Bray-Curtis distances
	Group 1	Group 2	Permutations	R	p-value
Feces	1d	7d	999	0.8259	0.003
	1d	21d	999	0.8481	0.005
	1d	35d	999	0.7926	0.002
	7d	21d	999	0.7333	0.002
	7d	35d	999	0.3185	0.005
	21d	35d	999	0.0519	0.251
Cecum	1d	7d	999	1	0.003
	1d	21d	999	1	0.003
	1d	35d	999	1	0.003
	7d	21d	999	1	0.003
	7d	35d	999	0.9907	0.003
	21d	35d	999	0.7926	0.003
Duodenum	7d	21d	999	0.524	0.004
	7d	35d	999	0.3547	0.007
	21d	35d	999	0.144	0.153
Differences were assessed by analysis of similarity (ANOSIM) and significance was established at p < 0.05. An R-value close to ‘1’ suggests dissimilarity between groups, whereas an R-value close to ‘0’ suggests an even distribution of high and low ranks within and between groups.

## Sheet: Table S7
TableS7. The average abundance of phyla among different intestinal sections at all time points.
phylum	Feces								Cecum								Duodenum
	Day 1		Day7		Day 21		Day 35		Day 1		Day7		Day 21		Day 35		Day7		Day 21		Day 35
	Mean	SD	Mean	SD	Mean	SD	Mean	SD	Mean	SD	Mean	SD	Mean	SD	Mean	SD	Mean	SD	Mean	SD	Mean	SD
p__Acidobacteria	0.00195057	0.00322421	0	0	8.90504e-06	2.18128e-05	0	0	7.57755e-05	0.000154713	0	0	0	0	0	0	0	0	9.34187e-06	2.0889e-05	1.01482e-05	1.75362e-05
p__Actinobacteria	0.216861	0.240286	0.00250016	0.00348795	0.0122779	0.0104999	0.000957653	0.00191504	0.030479	0.0710991	0.000467076	0.000885714	0.00127718	0.00137489	0.00588726	0.00492548	0.000662746	0.000543925	0.143597	0.273886	0.00375731	0.00291501
p__Bacteroidetes	0.0103355	0.00589968	1.39682e-05	1.64069e-05	0.0190373	0.0180356	0.00515892	0.00839999	0.002614	0.00260774	2.59254e-06	6.3504e-06	0.0693317	0.0402805	0.0742245	0.0289911	0.000147716	0.000149016	0.139732	0.137683	0.0441381	0.0794203
p__Chlamydiae	2.73204e-05	6.69211e-05	0	0	0	0	0	0	0	0	0	0	0	0	0	0	0	0	4.67093e-06	1.04445e-05	0	0
p__Chloroflexi	0.000771292	0.000618389	5.04852e-06	1.23663e-05	2.40147e-05	4.9919e-05	4.26738e-06	1.04529e-05	0.000119523	0.000161868	0	0	0	0	0	0	9.15356e-06	1.38185e-05	3.39669e-05	3.13476e-05	4.46186e-05	9.03154e-05
p__Cyanobacteria	0.00365537	0.00306541	0.00019938	0.00020004	0.00846412	0.00520922	0.00169515	0.00223321	0.000323453	0.000475884	0	0	3.46614e-05	3.67824e-05	0.000188028	0.000324711	9.45836e-05	7.80701e-05	0.0350542	0.0417529	0.0199569	0.021986
p__Deinococcus-Thermus	0.00198952	0.00148511	2.93706e-06	7.19431e-06	2.99514e-05	6.43236e-05	2.75389e-05	6.19439e-05	0.000388782	0.00034286	0	0	3.3316e-06	8.16072e-06	0	0	2.65454e-05	2.43328e-05	0.000152169	0.000110642	0.000416263	0.000547698
p__Dependentiae	0	0	0	0	0	0	0	0	0	0	0	0	0	0	0	0	0	0	1.20127e-05	1.81167e-05	4.98302e-05	8.21641e-05
p__Epsilonbacteraeota	3.99758e-05	6.77001e-05	0	0	0	0	0	0	0	0	0	0	0	0	0	0	0	0	0	0	0	0
p__Euryarchaeota	0.00013495	0.000228747	0	0	0	0	1.39418e-05	2.07664e-05	0.00202303	0.00491228	0	0	0	0	0	0	0	0	0	0	7.61858e-06	1.86616e-05
p__Firmicutes	0.418004	0.250296	0.725945	0.16157	0.776422	0.172071	0.659394	0.187938	0.900158	0.147449	0.862036	0.0957997	0.877435	0.0435782	0.842237	0.0616982	0.893955	0.0845306	0.399491	0.340441	0.786936	0.277304
p__Fusobacteria	0.000247852	0.000244276	5.04852e-06	1.23663e-05	1.48417e-05	3.63547e-05	0	0	7.17475e-06	1.11202e-05	0	0	0	0	0	0	6.22452e-06	8.60172e-06	9.79192e-06	1.34317e-05	2.86079e-05	4.98469e-05
p__Gemmatimonadetes	0.000240252	0.00038653	0	0	2.96835e-06	7.27093e-06	8.53475e-06	2.09058e-05	3.67666e-06	9.00594e-06	0	0	0	0	0	0	3.11119e-06	6.95684e-06	3.78942e-05	3.84007e-05	2.02278e-05	3.98855e-05
p__Patescibacteria	6.69367e-05	0.000123458	0	0	0	0	0	0	6.2452e-06	1.03361e-05	0	0	0	0	0	0	0	0	3.85892e-06	8.6288e-06	0	0
p__Planctomycetes	0	0	0	0	1.64899e-05	2.7006e-05	0	0	0	0	0	0	0	0	0	0	3.44009e-06	7.69228e-06	0.000128671	0.000182199	6.82717e-05	0.000123493
p__Proteobacteria	0.344293	0.136559	0.271323	0.162732	0.178605	0.162662	0.329813	0.191244	0.0614202	0.0789624	0.137492	0.0951631	0.0243077	0.0265373	0.0541006	0.0440945	0.105047	0.0842338	0.281269	0.257849	0.14062	0.19356
p__Spirochaetes	0.000129025	0.000210121	0	0	0	0	0	0	0	0	0	0	0	0	0	0	0	0	0	0	0	0
p__Tenericutes	0.000371685	0.000422355	5.87413e-06	1.43886e-05	0.00487668	0.00409432	0.00281248	0.00532001	0.00138193	0.00258434	2.59254e-06	6.3504e-06	0.0267329	0.017942	0.0226732	0.0259057	1.80866e-05	1.71867e-05	0.000133201	9.37701e-05	0.00306523	0.00575668
p__Thaumarchaeota	9.84763e-05	0.000241217	0	0	0	0	0	0	3.49809e-06	8.56854e-06	0	0	0	0	0	0	0	0	4.07689e-06	9.1162e-06	9.49505e-06	2.3258e-05
p__Verrucomicrobia	0.000311174	0.000427265	0	0	2.67151e-05	6.54384e-05	4.26738e-06	1.04529e-05	0.000130844	0.000126377	0	0	0	0	5.32549e-06	1.30447e-05	1.12845e-05	1.81833e-05	8.838e-05	6.48779e-05	0.000813032	0.00185767
p__unclassified_d__Unclassified	0	0	0	0	0	0	0	0	6.49241e-06	1.59031e-05	0	0	0	0	0	0	0	0	3.85892e-06	8.6288e-06	0	0
p__unclassified_k__norank_d__Bacteria	0.000471923	0.00031303	0	0	0.000193029	0.000183665	0.000111162	0.000209642	0.000858308	0.00107535	0	0	0.000877365	0.0010245	0.00068418	0.000737407	1.46892e-05	1.79591e-05	0.000234018	0.000302089	5.86895e-05	0.000100506

## Sheet: Table S8
Table S8. The average abundance of families among different intestinal sections at all time points.
family	Feces								Cecum								Duodenum
	Day 1		Day7		Day 21		Day 35		Day 1		Day7		Day 21		Day 35		Day7		Day 21		Day 35
	Mean	SD	Mean	SD	Mean	SD	Mean	SD	Mean	SD	Mean	SD	Mean	SD	Mean	SD	Mean	SD	Mean	SD	Mean	SD
f__67-14	0	0	0	0	0	0	0	0	5.66223e-06	9.12973e-06	0	0	0	0	0	0	0	0	0	0	0	0
f__Acetobacteraceae	0.000292874	0.000479672	0	0	0	0	0	0	0	0	0	0	0	0	0	0	3.03744e-06	6.79191e-06	3.85892e-06	8.6288e-06	0	0
f__Actinomycetaceae	0.000403274	0.000286866	0	0	1.44496e-05	1.67059e-05	0	0	3.22148e-05	6.76271e-05	0	0	0	0	0	0	2.78443e-06	6.22617e-06	7.93581e-06	1.08734e-05	1.58162e-05	1.96404e-05
f__Aerococcaceae	0.000121817	0.000144064	2.93706e-06	7.19431e-06	3.82564e-05	6.53485e-05	3.38162e-06	8.28325e-06	5.01937e-05	7.86091e-05	0	0	0	0	0	0	5.86235e-06	1.31086e-05	3.72403e-05	3.61801e-05	2.36205e-05	2.12797e-05
f__Aeromonadaceae	0.0143883	0.0115256	7.98558e-06	1.30037e-05	0.000145738	0.000255188	5.67448e-05	0.000110725	0.000944098	0.00173786	0	0	0	0	0	0	5.96861e-06	8.17502e-06	0.000127369	6.71748e-05	8.61494e-05	6.76341e-05
f__Akkermansiaceae	4.89508e-05	0.000119905	0	0	0	0	0	0	1.40716e-05	1.65499e-05	0	0	0	0	5.32549e-06	1.30447e-05	2.93118e-06	6.55431e-06	4.07689e-06	9.1162e-06	0	0
f__Alicyclobacillaceae	0	0	0	0	0	0	0	0	9.60829e-05	0.000214467	0	0	0	0	0	0	0	0	0	0	0	0
f__Alteromonadaceae	0.00252493	0.00233556	0	0	4.38651e-05	9.28052e-05	1.19164e-05	2.08901e-05	9.6045e-05	0.000174543	0	0	0	0	0	0	2.78443e-06	6.22617e-06	1.30568e-05	1.21554e-05	1.91431e-05	1.69667e-05
f__Anaerolineaceae	2.44754e-05	5.99523e-05	0	0	0	0	0	0	4.08107e-06	9.99653e-06	0	0	0	0	0	0	0	0	0	0	0	0
f__Anaeroplasmataceae	0	0	0	0	0.00100519	0.00118174	7.61654e-05	8.45449e-05	0.000164085	0.000198012	0	0	0.00440422	0.00496762	8.97916e-05	0.000117113	0	0	0	0	0.000100587	0.000207358
f__Archangiaceae	0	0	0	0	0	0	0	0	0	0	0	0	0	0	0	0	0	0	4.45851e-06	9.96954e-06	2.35862e-05	2.63115e-05
f__Atopobiaceae	0.000160917	0.000182656	0	0	2.96835e-06	7.27093e-06	1.70695e-05	4.18116e-05	2.16414e-06	5.30103e-06	0	0	0	0	0	0	2.78443e-06	6.22617e-06	0	0	0	0
f__Azospirillaceae	0.000578594	0.000513015	2.93706e-06	7.19431e-06	3.06715e-05	4.75531e-05	1.70695e-05	4.18116e-05	0.00010218	0.000187039	0	0	0	0	0	0	0	0	0.000111174	0.000127087	0.000896084	0.00203994
f__Bacillaceae	0.0104541	0.00758562	0.000188675	0.000307127	0.000736022	0.00070293	0.000308826	0.00044771	0.00127668	0.00121765	0.00794224	0.00978945	0.0105809	0.00468857	0.00286794	0.00514542	0.00153288	0.00164871	0.0093513	0.00848951	0.00211711	0.00228971
f__Bacteriovoracaceae	0.000511794	0.000517427	0	0	8.24494e-06	1.3503e-05	0	0	3.89545e-05	9.54186e-05	0	0	0	0	0	0	0	0	0.000607148	0.000721791	4.77367e-05	4.7228e-05
f__Bacteroidaceae	0.000982329	0.000847973	0	0	0.00029737	0.00070955	1.24041e-05	2.11571e-05	4.94487e-05	9.37249e-05	0	0	0	0	0	0	0	0	2.09926e-05	2.00212e-05	0	0
f__Bacteroidetes_BD2-2	4.68632e-05	0.000114791	0	0	0	0	0	0	1.08207e-05	2.65052e-05	0	0	0	0	0	0	0	0	0	0	0	0
f__Bdellovibrionaceae	0.000125699	0.000192895	0	0	0	0	0	0	0	0	0	0	0	0	0	0	0	0	7.24649e-05	7.11706e-05	5.40071e-06	8.45803e-06
f__Beijerinckiaceae	0.00981111	0.0166557	2.93706e-06	7.19431e-06	0.000104495	0.00015003	1.90042e-05	4.11267e-05	0.000431774	0.000706901	0	0	0	0	0	0	1.1938e-05	1.28841e-05	0.000218814	0.000149018	0.000207828	0.000164426
f__Bifidobacteriaceae	0.000471365	0.00029834	0	0	0.000101199	0.000187559	7.73862e-06	1.89557e-05	0.0132136	0.0321842	0	0	0	0	0	0	9.99138e-06	1.52174e-05	3.66321e-05	4.35159e-05	2.22659e-05	3.4692e-05
f__Blastocatellaceae	0.00121826	0.00278906	0	0	2.96835e-06	7.27093e-06	0	0	7.17475e-06	1.11202e-05	0	0	0	0	0	0	0	0	0	0	0	0
f__Bogoriellaceae	0	0	0	0	0	0	0	0	0	0	0	0	0	0	0	0	0	0	5.12098e-06	1.14509e-05	9.08084e-06	2.22434e-05
f__Brevibacteriaceae	0.000109425	0.000164442	0	0	3.23631e-06	7.92731e-06	4.26738e-06	1.04529e-05	1.68708e-05	3.53472e-05	0	0	0	0	0	0	2.78443e-06	6.22617e-06	9.79192e-06	1.34317e-05	5.6331e-05	7.46356e-05
f__Burkholderiaceae	0.0462075	0.0363346	1.69053e-05	1.862e-05	0.00148005	0.00220172	0.000164672	0.000271973	0.003981	0.00418149	2.55076e-06	6.24806e-06	0	0	3.44255e-05	6.92473e-05	0.000339992	0.000246885	0.0120729	0.0121279	0.00259225	0.00221623
f__Caldilineaceae	3.40823e-05	8.34842e-05	0	0	0	0	0	0	6.49241e-06	1.59031e-05	0	0	0	0	0	0	0	0	0	0	0	0
f__Campylobacteraceae	3.99758e-05	6.77001e-05	0	0	0	0	0	0	0	0	0	0	0	0	0	0	0	0	0	0	0	0
f__Cardiobacteriaceae	3.68976e-05	9.03804e-05	0	0	0	0	0	0	2.16414e-06	5.30103e-06	0	0	0	0	0	0	0	0	0	0	0	0
f__Carnobacteriaceae	0.000146295	0.000194747	2.93706e-06	7.19431e-06	2.96835e-06	7.27093e-06	4.73444e-06	1.1597e-05	0.000540126	0.00113963	4.1623e-06	1.01955e-05	0	0	0	0	8.79353e-06	1.96629e-05	9.5795e-06	1.31694e-05	5.12726e-05	8.4237e-05
f__Caulobacteraceae	0.00337549	0.00239652	5.04852e-06	1.23663e-05	7.63927e-05	0.000139558	2.32715e-05	5.15263e-05	0.000429072	0.000527355	0	0	0	0	0	0	9.03179e-05	8.29861e-05	0.00420736	0.0037568	0.00367815	0.00578182
f__Cellulomonadaceae	8.78029e-05	0.000189828	0	0	4.44786e-05	3.68253e-05	0	0	2.16414e-06	5.30103e-06	0	0	0	0	0	0	0	0	0.00054169	0.000241358	3.61141e-06	8.84612e-06
f__Cellvibrionaceae	0.000152568	0.000291482	0	0	0	0	0	0	0	0	0	0	0	0	0	0	2.93118e-06	6.55431e-06	0	0	0	0
f__Chitinophagaceae	0.00211517	0.0025699	0	0	5.93669e-06	1.45419e-05	1.04694e-05	2.0491e-05	0.000713507	0.000750283	0	0	0	0	0	0	3.44009e-06	7.69228e-06	8.28456e-05	7.03566e-05	0.000177284	0.000315769
f__Christensenellaceae	0.000711307	0.000732507	4.34674e-05	8.33023e-05	0.0056142	0.00596632	0.00237816	0.00402883	0.00149222	0.00272851	0.00025609	0.000451333	0.0174011	0.00924455	0.0271416	0.0209028	6.94161e-05	8.65508e-05	0.00019539	0.000208201	0.0054902	0.0110769
f__Chroococcidiopsaceae	0.000239153	0.00046065	3.77193e-06	9.23931e-06	0	0	0	0	1.73131e-05	4.24082e-05	0	0	0	0	0	0	0	0	0	0	0	0
f__Clostridiaceae_1	0.0165358	0.0310784	2.59141e-05	5.52942e-05	0.082528	0.0790489	0.00586681	0.00605674	0.835026	0.247673	6.05716e-05	7.15642e-05	7.75132e-05	0.000125794	0.0001017	0.00011189	0.000250926	0.000417074	0.000214696	0.000162085	7.51087e-05	8.49505e-05
f__Clostridiales_vadinBB60_group	0.000486364	0.000388592	0.00108969	0.00194123	0.00976164	0.00909294	0.0150803	0.0257548	0.00129559	0.00208943	0.0227443	0.0356233	0.0436579	0.0123887	0.0154132	0.0155692	0.00216073	0.00192981	0.000293663	0.000477258	0.000956698	0.00183262
f__Coriobacteriaceae	0.000157369	0.000265283	0	0	3.85885e-05	9.45221e-05	0	0	2.16414e-06	5.30103e-06	0	0	0	0	0	0	0	0	0	0	2.37376e-06	5.81451e-06
f__Corynebacteriaceae	0.0191958	0.0184126	8.82045e-06	1.38776e-05	0.000529047	0.000640854	0.00013952	0.000199875	0.00199898	0.00373184	0	0	0	0	6.07903e-06	9.5255e-06	0.000155328	9.0315e-05	0.00113971	0.000429824	0.0010357	0.00112012
f__Crocinitomicaceae	0	0	0	0	0	0	0	0	0	0	0	0	0	0	0	0	2.78443e-06	6.22617e-06	0.000321714	0.000376684	0.000415127	0.000825545
f__Defluviitaleaceae	0	0	6.33095e-05	9.02583e-05	0.000533232	0.0004346	0.00036762	0.000540842	8.62002e-05	9.94591e-05	0.00310158	0.00642039	0.0014382	0.000810388	0.000975056	0.000633781	0.000691667	0.000845665	0.000381479	0.000563029	0.000610708	0.00127806
f__Deinococcaceae	0.00097659	0.00154185	0	0	0	0	1.28021e-05	3.13587e-05	0	0	0	0	0	0	0	0	0	0	6.01269e-05	0.000111212	1.96433e-05	3.98858e-05
f__Dermabacteraceae	0.00097584	0.00127405	0	0	2.37468e-05	5.81675e-05	6.20203e-06	1.05786e-05	2.44878e-05	4.02989e-05	0	0	0	0	0	0	0	0	2.92416e-05	2.24943e-05	7.27832e-05	9.33497e-05
f__Devosiaceae	6.22423e-05	0.000140312	0	0	8.90504e-06	2.18128e-05	0	0	4.33135e-05	7.62457e-05	0	0	0	0	0	0	0	0	6.47991e-05	5.5011e-05	7.8809e-05	0.000116791
f__Dietziaceae	9.50039e-05	0.000134693	0	0	0	0	0	0	6.49241e-06	1.59031e-05	0	0	0	0	0	0	0	0	0.000202845	0.000331249	1.63037e-05	2.55024e-05
f__Eggerthellaceae	0.00139356	0.000907188	0.000829544	0.00199134	0.000507078	0.000733664	8.01969e-05	8.78032e-05	0.000472171	0.000955002	0.000467076	0.000885714	0.00124275	0.00139649	0.00587857	0.00492506	0.000264828	0.000522091	5.98484e-05	5.00057e-05	0.00116955	0.00197475
f__Enterobacteriaceae	0.0466546	0.0481517	0.271189	0.162792	0.1719	0.168071	0.327902	0.191221	0.0339988	0.0573056	0.137484	0.0951568	0.0242096	0.0264872	0.0540411	0.0441189	0.103841	0.0846286	0.0137269	0.0106698	0.0430484	0.0684469
f__Enterococcaceae	0.00100268	0.000577749	0.000397148	0.000642394	0.000126171	9.96074e-05	0.000143582	0.000166601	0.000723594	0.000711798	0.00178264	0.00262921	3.65145e-06	8.94418e-06	0.000188745	0.000408891	0.000755012	0.000839641	0.000236186	0.000249165	0.000242601	0.000233687
f__Erysipelotrichaceae	0.00838906	0.00524602	0.00638037	0.00895743	0.00527931	0.00561653	0.0491203	0.113171	0.00121765	0.00221298	0.0397306	0.022375	0.00639423	0.00435461	0.0226899	0.0216015	0.0314433	0.0322866	0.00237195	0.00301392	0.0020345	0.00314728
f__Eubacteriaceae	0	0	0	0	2.96835e-06	7.27093e-06	1.07054e-05	1.69453e-05	4.08107e-06	9.99653e-06	0	0	0	0	4.75737e-05	3.96796e-05	0	0	0	0	0.000189806	0.000429761
f__Family_XIII	0.000265471	0.000140869	5.80919e-06	9.0004e-06	0.000275424	0.000306648	0.000117909	0.000124726	0.000115853	0.000122507	5.94613e-05	0.000118223	0.000840011	0.000266574	0.00146315	0.000525768	6.79062e-05	0.00012868	2.78843e-05	3.90873e-05	0.000643518	0.00123086
f__Family_XII_o__Bacillales	0.000963521	0.00116957	0	0	8.90504e-06	2.18128e-05	1.93466e-06	4.73892e-06	2.23544e-05	2.76331e-05	0	0	0	0	0	0	0	0	4.07689e-06	9.1162e-06	9.76235e-06	1.7541e-05
f__Family_XI_o__Bacillales	6.26667e-05	0.000153502	0	0	0	0	0	0	3.00507e-05	6.23867e-05	0	0	0	0	0	0	0	0	0	0	0	0
f__Family_XI_o__Clostridiales	0.000249542	0.000302519	0	0	5.2766e-06	1.2925e-05	1.19164e-05	2.08901e-05	3.74727e-05	7.14824e-05	0	0	0	0	0	0	0	0	1.34384e-05	1.24689e-05	7.17278e-06	1.1313e-05
f__Family_XVII	0	0	0	0	8.90504e-06	2.18128e-05	0	0	0.00226802	0.00555548	0	0	0	0	0	0	0	0	0	0	0	0
f__Flavobacteriaceae	0.000598011	0.000424566	0	0	5.93669e-06	1.45419e-05	0	0	0.000102406	0.000186948	0	0	0	0	0	0	8.93306e-06	8.17721e-06	0.000158659	0.000191055	0.000261183	0.000579315
f__Fusobacteriaceae	0.000247852	0.000244276	5.04852e-06	1.23663e-05	1.48417e-05	3.63547e-05	0	0	7.17475e-06	1.11202e-05	0	0	0	0	0	0	6.22452e-06	8.60172e-06	9.79192e-06	1.34317e-05	2.86079e-05	4.98469e-05
f__Gemmatimonadaceae	0.000240252	0.00038653	0	0	2.96835e-06	7.27093e-06	8.53475e-06	2.09058e-05	3.67666e-06	9.00594e-06	0	0	0	0	0	0	3.11119e-06	6.95684e-06	3.78942e-05	3.84007e-05	2.02278e-05	3.98855e-05
f__Geodermatophilaceae	0.000632989	0.000693596	0	0	2.96835e-06	7.27093e-06	0	0	2.58998e-05	4.06502e-05	0	0	0	0	0	0	0	0	2.17558e-05	2.10118e-05	1.123e-05	1.89862e-05
f__Halomonadaceae	4.31741e-05	6.98109e-05	0	0	3.23631e-06	7.92731e-06	0	0	0	0	0	0	0	0	0	0	0	0	4.67093e-06	1.04445e-05	0	0
f__Halothiobacillaceae	8.78676e-05	0.000161394	0	0	0	0	0	0	0	0	0	0	0	0	0	0	0	0	0	0	0	0
f__Hydrogenophilaceae	0.000158771	0.000332275	0	0	1.48417e-05	3.63547e-05	0	0	0.000106904	0.000240892	0	0	0	0	0	0	0	0	4.45851e-06	9.96954e-06	1.74398e-05	2.20212e-05
f__Hymenobacteraceae	0.00131408	0.00252113	0	0	0	0	1.93466e-06	4.73892e-06	5.16422e-05	5.67532e-05	0	0	0	0	0	0	6.22239e-06	1.39137e-05	2.20367e-05	2.29075e-05	1.01581e-05	2.48822e-05
f__Hyphomicrobiaceae	0.000329814	0.000231434	0	0	2.59309e-05	2.94546e-05	0	0	2.08419e-05	2.28901e-05	0	0	0	0	0	0	0	0	0.000136564	0.000130279	9.15937e-05	0.000173077
f__Hyphomonadaceae	0	0	0	0	0	0	0	0	0	0	0	0	0	0	0	0	0	0	1.63076e-05	3.64648e-05	4.63535e-05	6.42124e-05
f__Intrasporangiaceae	0.000190011	0.000216783	0	0	0	0	6.20203e-06	1.05786e-05	1.86471e-05	3.63756e-05	0	0	0	0	0	0	0	0	8.15378e-06	1.82324e-05	0	0
f__JG30-KF-CM45	0.00041839	0.000468315	5.04852e-06	1.23663e-05	2.40147e-05	4.9919e-05	0	0	7.67523e-05	0.000150665	0	0	0	0	0	0	6.22239e-06	1.39137e-05	2.989e-05	2.41023e-05	3.20966e-05	6.8555e-05
f__Kallotenuaceae	0.000294344	0.000306725	0	0	0	0	4.26738e-06	1.04529e-05	3.21971e-05	5.01584e-05	0	0	0	0	0	0	2.93118e-06	6.55431e-06	4.07689e-06	9.1162e-06	1.2522e-05	2.2955e-05
f__Kineosporiaceae	0.000154957	0.000229957	0	0	0	0	0	0	1.94772e-05	4.77093e-05	0	0	0	0	0	0	3.03744e-06	6.79191e-06	8.15378e-06	1.82324e-05	0	0
f__Lachnospiraceae	0.220298	0.144939	0.103361	0.17191	0.133177	0.0977767	0.0821336	0.116218	0.0223256	0.0354869	0.431455	0.0659032	0.320903	0.070822	0.369472	0.103722	0.23026	0.136033	0.0469835	0.0552347	0.0701185	0.100249
f__Lactobacillaceae	0.0605057	0.0428868	0.563511	0.281087	0.338463	0.347092	0.350372	0.368871	0.00683838	0.0118192	0.150671	0.0728841	0.00900684	0.0125457	0.0728784	0.0799377	0.542474	0.18135	0.306274	0.399794	0.630397	0.391027
f__Legionellaceae	0	0	0	0	0	0	0	0	0	0	0	0	0	0	0	0	0	0	8.31743e-06	1.14383e-05	1.50615e-05	2.21203e-05
f__Leuconostocaceae	0	0	0	0	7.73992e-05	4.25008e-05	1.86061e-05	3.17357e-05	0	0	0	0	0	0	3.41628e-06	8.36814e-06	2.93118e-06	6.55431e-06	0.0005427	0.00060348	0.000121531	0.000152437
f__Methanobacteriaceae	9.93559e-05	0.000230464	0	0	0	0	1.93466e-06	4.73892e-06	0.00202303	0.00491228	0	0	0	0	0	0	0	0	0	0	0	0
f__Methanomassiliicoccaceae	0	0	0	0	0	0	1.20071e-05	2.15532e-05	0	0	0	0	0	0	0	0	0	0	0	0	7.61858e-06	1.86616e-05
f__Methanosaetaceae	3.55937e-05	7.53605e-05	0	0	0	0	0	0	0	0	0	0	0	0	0	0	0	0	0	0	0	0
f__Methylophilaceae	2.51281e-05	5.11345e-05	0	0	0	0	0	0	1.64143e-05	2.08199e-05	0	0	0	0	0	0	1.22336e-05	1.92399e-05	0.00010917	9.33823e-05	1.69994e-05	1.38191e-05
f__Methylopilaceae	2.13014e-05	5.21776e-05	0	0	0	0	0	0	0	0	0	0	0	0	0	0	5.56886e-06	1.24523e-05	0	0	0	0
f__Microbacteriaceae	0.179471	0.241306	5.56372e-05	4.93645e-05	0.000965465	0.00196315	0.00057593	0.0013487	0.0134812	0.0321945	0	0	3.3316e-06	8.16072e-06	2.61499e-06	6.4054e-06	0.000139516	6.8755e-05	0.00107301	0.000755178	0.000631402	0.000566035
f__Micrococcaceae	0.00149765	0.00129504	0	0	0.000107246	0.000154543	5.86104e-05	0.000134562	0.000545528	0.000865864	0	0	0	0	0	0	5.71561e-06	7.83071e-06	0.000146031	9.3955e-05	0.000116861	0.000113854
f__Microtrichaceae	4.77721e-05	0.000104994	0	0	0	0	0	0	0	0	0	0	0	0	0	0	0	0	0	0	0	0
f__Mitochondria	0.000632557	0.000588656	1.97431e-05	2.48429e-05	0.000305592	0.000233071	0.000147306	0.000228337	9.90761e-05	0.000184995	0	0	3.65145e-06	8.94418e-06	0	0	1.31026e-05	1.79791e-05	0.00896173	0.0133104	0.00278828	0.00279281
f__Moraxellaceae	0.0265397	0.0190026	5.41251e-06	8.43064e-06	0.000783192	0.0011566	0.000104819	0.000237411	0.00154776	0.00239332	0	0	4.30648e-05	6.52645e-05	1.02488e-05	2.51044e-05	0.000218211	0.000150988	0.134288	0.172752	0.0658414	0.15828
f__Muribaculaceae	0.000183974	0.000257484	0	0	8.90504e-06	2.18128e-05	0	0	0.000106461	0.00020296	0	0	0	0	0	0	0	0	0	0	0	0
f__Mycobacteriaceae	8.52057e-05	0.000208711	0	0	1.03355e-05	1.15552e-05	0	0	1.29848e-05	3.18062e-05	0	0	0	0	0	0	0	0	0	0	0	0
f__Neisseriaceae	0.000629006	0.000676436	0	0	2.37468e-05	5.81675e-05	0	0	5.95492e-05	9.36998e-05	0	0	0	0	0	0	3.44009e-06	7.69228e-06	7.71784e-06	1.72576e-05	6.15094e-06	9.74361e-06
f__Nitrosomonadaceae	4.74398e-05	0.000116203	0	0	0	0	0	0	0	0	0	0	0	0	0	0	0	0	8.15378e-06	1.82324e-05	0	0
f__Nitrososphaeraceae	9.84763e-05	0.000241217	0	0	0	0	0	0	3.49809e-06	8.56854e-06	0	0	0	0	0	0	0	0	4.07689e-06	9.1162e-06	9.49505e-06	2.3258e-05
f__Nocardiaceae	0.000196564	0.000165722	0	0	0.000350814	0.00079699	4.26738e-06	1.04529e-05	5.28002e-05	0.000109155	0	0	0	0	0	0	3.11119e-06	6.95684e-06	2.70124e-05	6.04016e-05	9.19914e-05	0.000115128
f__Nocardioidaceae	0.00159159	0.00171947	0	0	1.12133e-05	1.74166e-05	0	0	4.32827e-06	1.06021e-05	0	0	0	0	0	0	9.15356e-06	1.38185e-05	6.84636e-05	4.52966e-05	5.65206e-05	4.40408e-05
f__Nocardiopsaceae	0	0	0	0	5.2766e-06	1.2925e-05	0	0	1.01691e-05	1.66351e-05	0	0	0	0	0	0	0	0	2.18187e-05	2.99695e-05	3.61141e-06	8.84612e-06
f__Opitutaceae	0	0	0	0	0	0	0	0	0	0	0	0	0	0	0	0	0	0	4.63026e-05	3.88689e-05	3.79802e-05	9.30321e-05
f__Paenibacillaceae	0.00485695	0.00265494	5.92837e-06	9.18477e-06	6.76119e-05	0.000150638	3.00405e-05	6.14731e-05	0.000410363	0.000332493	0	0	0	0	3.23864e-06	7.933e-06	6.04237e-06	8.27997e-06	0.000213594	0.000163117	0.000483496	0.000585498
f__Paracaedibacteraceae	0	0	0	0	0	0	0	0	0	0	0	0	0	0	0	0	0	0	2.12106e-05	2.50908e-05	1.89901e-05	4.65161e-05
f__Parachlamydiaceae	2.73204e-05	6.69211e-05	0	0	0	0	0	0	0	0	0	0	0	0	0	0	0	0	4.67093e-06	1.04445e-05	0	0
f__Pasteurellaceae	0.000278018	0.000283761	0	0	2.07784e-05	5.08965e-05	4.26738e-06	1.04529e-05	9.95503e-05	0.000243847	0	0	0	0	0	0	0	0	9.34187e-06	2.0889e-05	0	0
f__Pedosphaeraceae	0	0	0	0	0	0	0	0	0	0	0	0	0	0	0	0	0	0	4.45851e-06	9.96954e-06	1.54802e-05	2.8646e-05
f__Peptococcaceae	0	0	0	0	5.04763e-05	4.96682e-05	5.1694e-05	8.01374e-05	5.36918e-05	7.63637e-05	5.18508e-06	1.27008e-05	0.000133687	0.000123036	0.000302473	0.000146217	0	0	4.93129e-05	6.78988e-05	0.000247791	0.000443762
f__Peptostreptococcaceae	0.000816708	0.00125442	5.92837e-06	9.18477e-06	0.000323895	0.000331806	0.000619119	0.000770499	0.00024558	0.000507775	0	0	0	0	0.000308094	0.000492746	1.81617e-05	1.24722e-05	6.1639e-05	5.69737e-05	0.000161213	0.000325282
f__Pirellulaceae	0	0	0	0	1.64899e-05	2.7006e-05	0	0	0	0	0	0	0	0	0	0	3.44009e-06	7.69228e-06	0.000128671	0.000182199	6.82717e-05	0.000123493
f__Planococcaceae	0.000865993	0.000982561	5.04852e-06	1.23663e-05	3.31877e-05	6.41759e-05	0	0	9.27622e-05	0.000167915	0	0	0	0	0	0	0	0	2.67076e-05	1.94039e-05	6.71404e-05	0.000106332
f__Porphyromonadaceae	0.000232528	0.000194303	0	0	0	0	4.26738e-06	1.04529e-05	2.16414e-05	5.30103e-05	0	0	0	0	0	0	2.78443e-06	6.22617e-06	0	0	0	0
f__Prevotellaceae	0.000557236	0.000571537	0	0	1.59012e-05	2.87824e-05	0	0	5.12877e-05	0.00011516	0	0	0	0	0	0	6.47753e-06	8.89823e-06	7.02327e-05	9.17224e-05	2.53953e-06	6.22055e-06
f__Promicromonosporaceae	4.02858e-05	9.86796e-05	2.87213e-06	7.03525e-06	3.23631e-06	7.92731e-06	4.26738e-06	1.04529e-05	8.65655e-06	2.12041e-05	0	0	0	0	0	0	0	0	2.10934e-05	3.05659e-05	3.61141e-06	8.84612e-06
f__Propionibacteriaceae	0.00545164	0.00458517	0	0	0.000113265	0.000175839	8.53475e-06	2.09058e-05	0.000254499	0.000520665	0	0	0	0	0	0	8.79353e-06	1.96629e-05	0.00016275	0.000165824	1.46473e-05	2.90601e-05
f__Pseudomonadaceae	0.0231295	0.0177683	1.42779e-05	2.05646e-05	0.000533705	0.000771602	0.000205422	0.00033161	0.00141601	0.0020261	4.95751e-06	1.21434e-05	3.94965e-05	6.45805e-05	6.83256e-06	1.67363e-05	0.000181821	0.000189348	0.0938724	0.113302	0.0144241	0.029719
f__Pseudonocardiaceae	0.00381539	0.00257428	0	0	9.8237e-05	0.000188885	2.13369e-05	5.22645e-05	0.000133904	0.000175975	0	0	0	0	0	0	5.89562e-06	8.09355e-06	7.03365e-05	4.65081e-05	0.000142302	0.000136436
f__Pyrinomonadaceae	0.000182136	0.00044614	0	0	0	0	0	0	0	0	0	0	0	0	0	0	0	0	0	0	2.37376e-06	5.81451e-06
f__Reyranellaceae	0	0	0	0	2.96835e-06	7.27093e-06	0	0	0	0	0	0	0	0	0	0	0	0	2.12106e-05	2.50908e-05	1.54802e-05	2.8646e-05
f__Rhizobiaceae	0.12327	0.0797001	3.53175e-05	3.55551e-05	0.00211884	0.00425846	0.000974479	0.00200554	0.0126861	0.0285284	0	0	0	0	7.98824e-06	1.95671e-05	8.86613e-05	5.71395e-05	0.00203016	0.00150252	0.000921019	0.000862104
f__Rhizobiales_Incertae_Sedis	0	0	0	0	0	0	0	0	0	0	0	0	0	0	0	0	0	0	1.23943e-05	1.13652e-05	1.45099e-05	1.82123e-05
f__Rhodanobacteraceae	7.14309e-05	0.000131406	0	0	0	0	0	0	0	0	0	0	0	0	0	0	0	0	0	0	0	0
f__Rhodobacteraceae	0.00160075	0.0014881	2.99131e-06	7.32718e-06	1.05532e-05	2.585e-05	0	0	2.46664e-05	4.26303e-05	0	0	0	0	0	0	0	0	0.000116761	9.66261e-05	0.00011575	0.000153874
f__Rhodocyclaceae	0.015729	0.0169819	2.99131e-06	7.32718e-06	0.000422167	0.000551708	2.47185e-05	5.12545e-05	0.000596403	0.000572251	0	0	0	0	0	0	1.17912e-05	1.61871e-05	0.000488255	0.000515539	0.0011035	0.00195537
f__Rhodospirillaceae	0	0	0	0	0	0	0	0	0	0	0	0	0	0	0	0	3.03744e-06	6.79191e-06	1.63076e-05	3.64648e-05	0	0
f__Rickettsiaceae	0	0	0	0	0	0	0	0	0	0	0	0	0	0	0	0	0	0	3.75181e-05	5.9897e-05	2.26015e-05	4.55785e-05
f__Rikenellaceae	0.000355583	0.000496969	2.93706e-06	7.19431e-06	0.0185974	0.0182141	0.00508903	0.00844247	0.00102447	0.00140174	2.59254e-06	6.3504e-06	0.0692894	0.0403056	0.0742074	0.0289802	3.07445e-05	4.2803e-05	6.12169e-05	5.99589e-05	0.00905924	0.0192631
f__Rubrobacteriaceae	5.68951e-05	8.88192e-05	0	0	8.90504e-06	2.18128e-05	4.26738e-06	1.04529e-05	2.26489e-05	3.65189e-05	0	0	0	0	0	0	0	0	0	0	2.37376e-06	5.81451e-06
f__Ruminococcaceae	0.0784447	0.0420103	0.050838	0.100869	0.194904	0.220738	0.15064	0.248987	0.024505	0.0415473	0.204205	0.0555657	0.455078	0.0609945	0.321425	0.0761722	0.0841104	0.0452962	0.0165586	0.0177107	0.065625	0.123862
f__SC-I-84	0	0	0	0	0	0	0	0	1.96865e-05	3.08289e-05	0	0	0	0	0	0	0	0	0	0	0	0
f__Saccharimonadaceae	0	0	0	0	0	0	0	0	6.2452e-06	1.03361e-05	0	0	0	0	0	0	0	0	3.85892e-06	8.6288e-06	0	0
f__Shewanellaceae	0.00494998	0.00335206	2.47544e-06	6.06357e-06	9.46022e-05	0.000158249	5.12085e-05	0.000125435	0.000314824	0.000554888	0	0	0	0	0	0	1.20435e-05	1.97827e-05	4.91901e-05	3.99699e-05	5.97113e-05	8.86644e-05
f__Sneathiellaceae	0	0	0	0	0	0	0	0	0	0	0	0	0	0	0	0	0	0	4.07689e-06	9.1162e-06	1.67179e-05	2.62556e-05
f__Solibacteraceae_Subgroup_3	9.03456e-05	0.000117639	0	0	2.96835e-06	7.27093e-06	0	0	0	0	0	0	0	0	0	0	0	0	0	0	0	0
f__Solimonadaceae	0	0	0	0	0	0	0	0	0	0	0	0	0	0	0	0	6.37127e-06	8.77048e-06	0.000115772	0.000141862	0.000202543	0.000344711
f__Solirubrobacteraceae	0	0	0	0	0	0	0	0	1.29848e-05	3.18062e-05	0	0	0	0	0	0	0	0	4.67093e-06	1.04445e-05	0	0
f__Sphingobacteriaceae	0.00088481	0.000650545	5.04852e-06	1.23663e-05	3.85957e-05	4.81152e-05	2.8006e-05	5.02496e-05	0.000122086	0.000156628	0	0	0	0	0	0	4.16993e-05	5.63404e-05	0.00070768	0.000602936	0.000607716	0.000801452
f__Sphingomonadaceae	0.0176748	0.0265277	1.18025e-05	2.13601e-05	0.000354957	0.000605227	5.54759e-05	0.000135888	0.00118132	0.00133946	0	0	0	0	0	0	3.2008e-05	2.69264e-05	0.000139219	9.91014e-05	0.000247326	0.000317646
f__Spirochaetaceae	0.000129025	0.000210121	0	0	0	0	0	0	0	0	0	0	0	0	0	0	0	0	0	0	0	0
f__Spirosomaceae	0	0	0	0	0	0	0	0	0	0	0	0	0	0	0	0	0	0	1.0242e-05	2.29017e-05	1.48958e-05	2.85301e-05
f__Sporolactobacillaceae	4.68632e-05	0.000114791	0	0	0	0	0	0	0	0	0	0	0	0	0	0	2.93118e-06	6.55431e-06	8.15378e-06	1.82324e-05	2.04308e-05	4.34429e-05
f__Staphylococcaceae	0.0108517	0.0116901	0	0	0.000496343	0.000797939	5.6273e-05	5.74926e-05	0.000480162	0.000585541	0	0	3.48391e-06	8.5338e-06	0	0	2.97051e-05	3.77239e-05	0.00877508	0.0117002	0.00126562	0.00171862
f__Stappiaceae	0.00128773	0.00095355	0	0	2.77032e-05	4.35691e-05	3.4139e-05	8.36232e-05	0.000531269	0.00065889	0	0	0	0	0	0	6.55128e-06	8.98954e-06	0.000144326	0.000187001	0.000245148	0.000536045
f__Streptococcaceae	0.00130043	0.00128061	1.80248e-05	3.62111e-05	0.00128038	0.00130832	0.000118044	0.000115405	0.000229374	0.000411297	0	0	0	0	1.34079e-05	1.51159e-05	0	0	0.00673341	0.00712274	0.00449558	0.00628241
f__Streptomycetaceae	0.000251824	0.000293279	0.00160328	0.00335501	0.00932996	0.0101108	1.92421e-05	1.52458e-05	3.41839e-05	5.37254e-05	0	0	3.11005e-05	6.13533e-05	0	0	4.9022e-05	2.58046e-05	0.139928	0.272852	0.000257909	0.000289154
f__Streptosporangiaceae	0	0	0	0	0	0	0	0	2.40148e-05	3.7388e-05	0	0	0	0	0	0	0	0	0	0	0	0
f__TC1	0	0	0	0	0	0	0	0	0	0	0	0	0	0	0	0	0	0	2.83203e-05	5.32002e-05	0	0
f__TRA3-20	0.00014005	0.000218204	0	0	0	0	0	0	8.00493e-06	1.24627e-05	0	0	0	0	0	0	0	0	5.12098e-06	1.14509e-05	4.74753e-06	1.1629e-05
f__Tannerellaceae	7.30905e-05	0.000150193	0	0	0	0	0	0	0	0	0	0	0	0	0	0	0	0	0	0	0	0
f__Thermaceae	0.000681524	0.000662456	2.93706e-06	7.19431e-06	2.99514e-05	6.43236e-05	1.47368e-05	3.07633e-05	0.000388782	0.00034286	0	0	3.3316e-06	8.16072e-06	0	0	2.65454e-05	2.43328e-05	9.20416e-05	8.15837e-05	0.000396619	0.000520471
f__Thermoactinomycetaceae	0	0	0	0	5.2766e-06	1.2925e-05	0	0	3.67666e-06	9.00594e-06	0	0	0	0	0	0	0	0	3.85892e-06	8.6288e-06	3.48535e-05	5.22662e-05
f__Thermoanaerobaculaceae	0	0	0	0	2.96835e-06	7.27093e-06	0	0	1.29848e-05	3.18062e-05	0	0	0	0	0	0	0	0	0	0	3.02695e-06	7.41447e-06
f__Thermomonosporaceae	0	0	0	0	2.96835e-06	7.27093e-06	0	0	1.47066e-05	3.60238e-05	0	0	0	0	0	0	0	0	0	0	0	0
f__Trueperaceae	0.000331403	0.000543895	0	0	0	0	0	0	0	0	0	0	0	0	0	0	0	0	0	0	0	0
f__UBA12409	0	0	0	0	0	0	0	0	0	0	0	0	0	0	0	0	0	0	1.20127e-05	1.81167e-05	4.98302e-05	8.21641e-05
f__Veillonellaceae	0.000593212	0.000709046	0	0	2.67151e-05	6.54384e-05	0	0	7.61113e-05	0.00014267	0	0	0	0	0	0	1.1758e-05	1.22856e-05	5.67959e-05	5.80817e-05	1.44456e-05	3.53845e-05
f__Verrucomicrobiaceae	0.000262223	0.000446077	0	0	2.67151e-05	6.54384e-05	4.26738e-06	1.04529e-05	0.000116772	0.000114724	0	0	0	0	0	0	8.35329e-06	1.86785e-05	3.3542e-05	3.83014e-05	0.000759571	0.00173706
f__Vibrionaceae	0	0	0	0	0	0	0	0	7.64507e-05	8.78378e-05	0	0	0	0	0	0	0	0	0	0	0	0
f__Weeksellaceae	0.0027203	0.00233156	2.99131e-06	7.32718e-06	6.72197e-05	0.000126529	1.28021e-05	3.13587e-05	0.000360232	0.000274496	0	0	4.22665e-05	5.33843e-05	1.70814e-05	4.18407e-05	4.46305e-05	5.68667e-05	0.138277	0.137002	0.03359	0.0813272
f__Woeseiaceae	0.000137827	0.000325243	0	0	0	0	0	0	0	0	0	0	0	0	0	0	0	0	0	0	0	0
f__Xanthobacteraceae	0.00055567	0.000941881	2.93706e-06	7.19431e-06	4.50412e-05	5.22916e-05	0	0	0.000152665	0.000328314	0	0	0	0	0	0	2.78443e-06	6.22617e-06	2.90236e-05	3.27029e-05	3.69456e-05	6.41573e-05
f__Xanthomonadaceae	0.00173383	0.00134752	0	0	1.88695e-05	3.57146e-05	1.59367e-05	3.07573e-05	0.000263697	0.000300796	0	0	1.17944e-05	1.8718e-05	0	0	0.000152254	0.000134264	0.00934895	0.0117593	0.00365743	0.00480603
f__bacteriap25	0.00016045	0.00039302	0	0	0	0	0	0	2.16414e-06	5.30103e-06	0	0	0	0	0	0	0	0	0	0	0	0
f__norank_c__Actinobacteria	4.61693e-05	7.6663e-05	0	0	0	0	0	0	0	0	0	0	0	0	0	0	0	0	0	0	0	0
f__norank_c__Subgroup_25	0.000116938	0.000286439	0	0	0	0	0	0	4.32827e-06	1.06021e-05	0	0	0	0	0	0	0	0	0	0	0	0
f__norank_c__Subgroup_6	3.16266e-05	7.74689e-05	0	0	0	0	0	0	3.24621e-05	7.95155e-05	0	0	0	0	0	0	0	0	0	0	4.74753e-06	1.1629e-05
f__norank_o__Actinomarinales	8.64322e-05	0.00018249	0	0	0	0	0	0	0	0	0	0	0	0	0	0	0	0	0	0	0	0
f__norank_o__Chloroplast	0.00319765	0.00284431	0.000195608	0.000199643	0.00846089	0.00520964	0.0015568	0.00232314	0.000281001	0.000383883	0	0	3.46614e-05	3.67824e-05	8.46862e-06	1.36528e-05	9.45836e-05	7.80701e-05	0.0350501	0.041755	0.0197882	0.0219238
f__norank_o__DTU014	0	0	0	0	3.13904e-05	4.14875e-05	0	0	0	0	0	0	9.75603e-05	0.000124692	0	0	0	0	0	0	3.30139e-05	8.08671e-05
f__norank_o__Frankiales	0.000194162	0.000197921	0	0	3.23631e-06	7.92731e-06	0	0	3.49809e-06	8.56854e-06	0	0	0	0	0	0	0	0	3.85892e-06	8.6288e-06	1.8007e-05	2.54118e-05
f__norank_o__Gastranaerophilales	7.37953e-05	0.000180761	0	0	3.23631e-06	7.92731e-06	0.000138347	0.000239938	2.51395e-05	5.19791e-05	0	0	0	0	0.00017956	0.000330001	0	0	4.07689e-06	9.1162e-06	0.00016871	0.000281264
f__norank_o__IMCC26256	0	0	0	0	0	0	0	0	2.18507e-05	3.38532e-05	0	0	0	0	0	0	0	0	0	0	3.02695e-06	7.41447e-06
f__norank_o__Izimaplasmatales	0	0	0	0	1.48417e-05	3.63547e-05	7.57082e-06	1.19859e-05	0	0	0	0	1.71149e-05	2.74714e-05	1.04841e-05	1.63439e-05	0	0	0	0	0	0
f__norank_o__Mollicutes_RF39	0.000371685	0.000422355	5.87413e-06	1.43886e-05	0.00385665	0.00376157	0.00272874	0.00525769	0.00121785	0.002401	2.59254e-06	6.3504e-06	0.0223116	0.017771	0.0225729	0.0258957	1.80866e-05	1.71867e-05	0.000133201	9.37701e-05	0.00296464	0.00554963
f__norank_o__PLTA13	4.26029e-05	0.000104355	0	0	0	0	0	0	0	0	0	0	0	0	0	0	0	0	0	0	2.37376e-06	5.81451e-06
f__norank_o__Saccharimonadales	6.69367e-05	0.000123458	0	0	0	0	0	0	0	0	0	0	0	0	0	0	0	0	0	0	0	0
f__norank_o__Subgroup_7	8.95239e-06	2.19288e-05	0	0	0	0	0	0	2.16414e-06	5.30103e-06	0	0	0	0	0	0	0	0	0	0	0	0
f__norank_o__Sva0485	5.27109e-06	1.29115e-05	0	0	0	0	0	0	0.00212951	0.00521621	0	0	0	0	0	0	0	0	0	0	0	0
f__unclassified_c__Clostridia	0	0	0	0	0.000113278	0.000201491	1.4087e-05	1.63974e-05	1.73131e-05	4.24082e-05	0	0	0.000228281	0.000262925	8.3897e-05	9.66393e-05	0	0	0	0	3.75956e-05	7.31816e-05
f__unclassified_c__Gammaproteobacteria	0	0	0	0	0	0	0	0	0	0	0	0	0	0	0	0	0	0	2.85382e-05	6.38134e-05	4.14583e-06	1.01552e-05
f__unclassified_c__Subgroup_6	0.000302303	0.000564733	0	0	0	0	0	0	1.66615e-05	3.12756e-05	0	0	0	0	0	0	0	0	9.34187e-06	2.0889e-05	0	0
f__unclassified_d__Unclassified	0	0	0	0	0	0	0	0	6.49241e-06	1.59031e-05	0	0	0	0	0	0	0	0	3.85892e-06	8.6288e-06	0	0
f__unclassified_k__norank_d__Bacteria	0.000471923	0.00031303	0	0	0.000193029	0.000183665	0.000111162	0.000209642	0.000858308	0.00107535	0	0	0.000877365	0.0010245	0.00068418	0.000737407	1.46892e-05	1.79591e-05	0.000234018	0.000302089	5.86895e-05	0.000100506
f__unclassified_o__Bacteroidales	0.000271563	0.000165548	2.99131e-06	7.32718e-06	0	0	0	0	0	0	0	0	0	0	0	0	0	0	0	0	0	0
f__unclassified_o__Cellvibrionales	5.37143e-05	0.000131573	0	0	0	0	0	0	0	0	0	0	0	0	0	0	0	0	4.07689e-06	9.1162e-06	0	0
f__unclassified_o__Clostridiales	3.51855e-05	7.18157e-05	0	0	0.00221905	0.00228256	0.00144046	0.00220736	0.000531849	0.000770286	1.81478e-05	4.44528e-05	0.0102425	0.00680539	0.00586371	0.00236275	5.2309e-05	7.76212e-05	3.87062e-05	3.90735e-05	0.00129949	0.00281125
f__unclassified_o__Gammaproteobacteria_Incertae_Sedis	0.000235635	0.000435669	0	0	0	0	0	0	0	0	0	0	0	0	0	0	0	0	0	0	0	0
f__unclassified_o__Nostocales	0.000144775	0.000267269	0	0	0	0	0	0	0	0	0	0	0	0	0	0	0	0	0	0	0	0
f__unclassified_p__Firmicutes	0	0	0	0	0.000231869	0.000310006	0.000483062	0.000750796	6.63987e-05	0.000112728	0	0	0.00134877	0.00189997	0.000994753	0.00117003	0	0	0	0	6.09388e-05	0.000120617

## Sheet: Table S9
Table S9. The average abundance of genera among different intestinal sections at all time points.
genus	Feces								Cecum								Duodenum
	Day 1		Day7		Day 21		Day 35		Day 1		Day7		Day 21		Day 35		Day7		Day 21		Day 35
	Mean	SD	Mean	SD	Mean	SD	Mean	SD	Mean	SD	Mean	SD	Mean	SD	Mean	SD	Mean	SD	Mean	SD	Mean	SD
g__ASF356	5.64278e-05	8.48804e-05	2.58491e-05	6.33172e-05	0.000584504	0.000761978	0.000162011	0.000236776	3.74727e-05	7.14824e-05	0.000482902	0.000881834	0.00065444	0.000393408	0.000184453	0.000104296	0.000259673	0.000264129	6.96973e-05	0.000111738	0.000239091	0.000504862
g__Acetanaerobacterium	0	0	2.93706e-06	7.19431e-06	8.43302e-06	1.30684e-05	1.38399e-05	2.34207e-05	6.49241e-06	1.59031e-05	2.01392e-05	3.252e-05	7.51984e-05	3.51007e-05	4.57868e-05	2.14519e-05	5.96861e-06	8.17502e-06	0	0	2.53953e-06	6.22055e-06
g__Acetitomaculum	0	0	0	0	0	0	0	0	0.000198449	0.000475373	0	0	0	0	0	0	0	0	0	0	0	0
g__Achromobacter	0.000248177	0.000216715	2.99131e-06	7.32718e-06	8.24494e-06	1.3503e-05	4.43628e-06	1.08666e-05	4.00719e-05	4.80296e-05	0	0	0	0	0	0	0	0	0.000126269	0.000169117	3.25826e-05	2.74548e-05
g__Acinetobacter	0.0228346	0.0167055	5.41251e-06	8.43064e-06	0.000580605	0.000825614	0.000100551	0.00022697	0.0014687	0.00232199	0	0	4.30648e-05	6.52645e-05	1.02488e-05	2.51044e-05	0.000188227	0.000134091	0.134237	0.172736	0.0657568	0.158321
g__Actinomadura	0	0	0	0	2.96835e-06	7.27093e-06	0	0	1.47066e-05	3.60238e-05	0	0	0	0	0	0	0	0	0	0	0	0
g__Actinomyces	0.000342562	0.000202706	0	0	1.44496e-05	1.67059e-05	0	0	2.81338e-05	6.89134e-05	0	0	0	0	0	0	2.78443e-06	6.22617e-06	7.93581e-06	1.08734e-05	1.58162e-05	1.96404e-05
g__Actinomycetospora	0.000508917	0.00113231	0	0	1.41816e-05	2.30235e-05	0	0	2.16414e-06	5.30103e-06	0	0	0	0	0	0	0	0	8.15378e-06	1.82324e-05	6.05389e-06	1.48289e-05
g__Actinotalea	8.78029e-05	0.000189828	0	0	4.44786e-05	3.68253e-05	0	0	2.16414e-06	5.30103e-06	0	0	0	0	0	0	0	0	0.00054169	0.000241358	3.61141e-06	8.84612e-06
g__Aeriscardovia	8.43375e-05	0.000206584	0	0	0	0	7.73862e-06	1.89557e-05	0.0130746	0.0318643	0	0	0	0	0	0	0	0	0	0	0	0
g__Aerococcus	6.22349e-05	0.000129029	2.93706e-06	7.19431e-06	2.77032e-05	4.35691e-05	0	0	3.67666e-06	9.00594e-06	0	0	0	0	0	0	5.86235e-06	1.31086e-05	2.95225e-05	2.15396e-05	1.63977e-05	2.05927e-05
g__Aeromonas	0.0143542	0.0115486	7.98558e-06	1.30037e-05	0.000145738	0.000255188	5.36102e-05	0.00011227	0.000944098	0.00173786	0	0	0	0	0	0	5.96861e-06	8.17502e-06	0.000127369	6.71748e-05	8.61494e-05	6.76341e-05
g__Aerosphaera	1.74135e-05	2.99621e-05	0	0	5.2766e-06	1.2925e-05	3.38162e-06	8.28325e-06	4.65171e-05	7.44007e-05	0	0	0	0	0	0	0	0	7.71784e-06	1.72576e-05	7.22282e-06	1.76922e-05
g__Agathobacter	0.000493399	0.00052058	0	0	2.67151e-05	6.54384e-05	4.43628e-06	1.08666e-05	2.16414e-05	5.30103e-05	0	0	0	0	0	0	0	0	0	0	1.26976e-05	3.11027e-05
g__Aggregatibacter	0.000132751	0.000281264	0	0	8.90504e-06	2.18128e-05	0	0	0	0	0	0	0	0	0	0	0	0	4.67093e-06	1.04445e-05	0	0
g__Akkermansia	4.89508e-05	0.000119905	0	0	0	0	0	0	1.40716e-05	1.65499e-05	0	0	0	0	5.32549e-06	1.30447e-05	2.93118e-06	6.55431e-06	4.07689e-06	9.1162e-06	0	0
g__Alishewanella	6.98188e-05	0.000171021	0	0	0	0	0	0	3.67666e-06	9.00594e-06	0	0	0	0	0	0	0	0	0	0	0	0
g__Alistipes	0.00033327	0.000492489	2.93706e-06	7.19431e-06	0.0185974	0.0182141	0.00508903	0.00844247	0.000940069	0.00120514	2.59254e-06	6.3504e-06	0.0692894	0.0403056	0.0742074	0.0289802	3.07445e-05	4.2803e-05	6.12169e-05	5.99589e-05	0.00905563	0.019265
g__Alkanindiges	5.70659e-05	6.84221e-05	0	0	0	0	0	0	0	0	0	0	0	0	0	0	6.07487e-06	1.35838e-05	0	0	0	0
g__Alloprevotella	0.00018093	0.000282047	0	0	0	0	0	0	1.94772e-05	4.77093e-05	0	0	0	0	0	0	3.03744e-06	6.79191e-06	1.60896e-05	2.65407e-05	0	0
g__Allorhizobium-Neorhizobium-Pararhizobium-Rhizobium	0.123129	0.0796934	3.53175e-05	3.55551e-05	0.00204035	0.00416366	0.000974479	0.00200554	0.0126016	0.0283668	0	0	0	0	7.98824e-06	1.95671e-05	8.25864e-05	4.5035e-05	0.00158055	0.00139477	0.000786634	0.00070054
g__Ammoniphilus	0.00317793	0.00186086	0	0	8.90504e-06	2.18128e-05	2.56043e-05	6.27174e-05	0.000160077	0.000114707	0	0	0	0	0	0	6.04237e-06	8.27997e-06	0.000110137	8.97462e-05	0.000280428	0.000368446
g__Anaerococcus	4.26029e-05	0.000104355	0	0	0	0	0	0	3.67666e-06	9.00594e-06	0	0	0	0	0	0	0	0	0	0	3.02695e-06	7.41447e-06
g__Anaerofilum	2.9822e-05	7.30487e-05	0	0	0.000407799	0.000582989	0.00197457	0.00404695	0.000164684	0.000371913	0	0	0.00180541	0.00173276	0.000559431	0.000622486	0	0	4.67093e-06	1.04445e-05	5.91495e-05	0.000120961
g__Anaerofustis	0	0	0	0	2.96835e-06	7.27093e-06	1.07054e-05	1.69453e-05	4.08107e-06	9.99653e-06	0	0	0	0	4.75737e-05	3.96796e-05	0	0	0	0	0.000189806	0.000429761
g__Anaeromyxobacter	0	0	0	0	0	0	0	0	0	0	0	0	0	0	0	0	0	0	4.45851e-06	9.96954e-06	2.35862e-05	2.63115e-05
g__Anaeroplasma	0	0	0	0	0.00100519	0.00118174	7.61654e-05	8.45449e-05	0.000164085	0.000198012	0	0	0.00440422	0.00496762	8.97916e-05	0.000117113	0	0	0	0	0.000100587	0.000207358
g__Anaerostipes	0.0114073	0.00985481	0.00523179	0.0105399	0.0010264	0.00105735	0.00178981	0.00293453	0.000909643	0.00142189	0.00778352	0.00869877	0.00453994	0.00258918	0.019337	0.0173521	0.00221047	0.00263027	0.000598893	0.000528023	0.00156197	0.00187191
g__Anaerotruncus	0.000802916	0.000592142	0.000460949	0.00102522	0.000407947	0.000423767	0.000213821	0.000424976	2.98342e-05	2.70558e-05	0.00163397	0.00194184	0.000856154	0.000322963	0.000408518	0.000358085	0.000431685	0.000560012	0.000249666	0.000215825	0.000476973	0.000991942
g__Angelakisella	0	0	5.41251e-06	8.43064e-06	0.000176781	0.000202796	9.58758e-05	0.000164051	1.73131e-05	4.24082e-05	7.65228e-06	1.87442e-05	0.00058968	0.000425424	0.000331708	0.000213163	0	0	5.12098e-06	1.14509e-05	0.000320172	0.000674146
g__Anoxybacillus	0.00918537	0.00615358	2.93706e-06	7.19431e-06	5.77005e-05	3.9927e-05	2.98716e-05	7.31703e-05	0.00085873	0.00077249	0	0	3.3316e-06	8.16072e-06	0	0	5.6072e-05	5.20755e-05	0.000258642	0.000237236	0.00146738	0.00189751
g__Atopobium	5.16052e-05	0.000126406	0	0	0	0	4.26738e-06	1.04529e-05	0	0	0	0	0	0	0	0	0	0	0	0	0	0
g__Atopostipes	7.26896e-05	0.000126628	0	0	2.96835e-06	7.27093e-06	0	0	0.000401878	0.000973628	0	0	0	0	0	0	0	0	0	0	0	0
g__Aureimonas	4.26029e-06	1.04355e-05	0	0	0	0	0	0	0	0	0	0	0	0	0	0	0	0	7.71784e-06	1.72576e-05	1.26922e-05	2.22332e-05
g__Azospira	0.000100861	0.000160197	0	0	5.2766e-06	1.2925e-05	4.26738e-06	1.04529e-05	0	0	0	0	0	0	0	0	0	0	8.5354e-06	1.1707e-05	2.13639e-05	5.23306e-05
g__Azospirillum	0.000395402	0.000396234	2.93706e-06	7.19431e-06	3.06715e-05	4.75531e-05	1.70695e-05	4.18116e-05	6.99654e-05	0.000121563	0	0	0	0	0	0	0	0	0.000111174	0.000127087	0.000896084	0.00203994
g__Bacillus	0.00126874	0.00182743	0.000185738	0.000300198	0.000678322	0.000687463	0.000278955	0.000441471	0.000417947	0.000600403	0.00794224	0.00978945	0.0105775	0.00468744	0.00286794	0.00514542	0.00147681	0.00167286	0.00909266	0.00849088	0.000649729	0.000667924
g__Bacteriovorax	6.32531e-05	0.000154938	0	0	5.2766e-06	1.2925e-05	0	0	0	0	0	0	0	0	0	0	0	0	4.07689e-06	9.1162e-06	0	0
g__Bacteroides	0.000982329	0.000847973	0	0	0.00029737	0.00070955	1.24041e-05	2.11571e-05	4.94487e-05	9.37249e-05	0	0	0	0	0	0	0	0	2.09926e-05	2.00212e-05	0	0
g__Bdellovibrio	0.000125699	0.000192895	0	0	0	0	0	0	0	0	0	0	0	0	0	0	0	0	7.24649e-05	7.11706e-05	5.40071e-06	8.45803e-06
g__Bifidobacterium	0.000387027	0.000353084	0	0	0.000101199	0.000187559	0	0	0.000139009	0.000320376	0	0	0	0	0	0	9.99138e-06	1.52174e-05	3.66321e-05	4.35159e-05	2.22659e-05	3.4692e-05
g__Blastocatella	0.00114602	0.00280716	0	0	2.96835e-06	7.27093e-06	0	0	7.17475e-06	1.11202e-05	0	0	0	0	0	0	0	0	0	0	0	0
g__Blastococcus	0.000441372	0.000719746	0	0	2.96835e-06	7.27093e-06	0	0	2.16414e-06	5.30103e-06	0	0	0	0	0	0	0	0	1.34384e-05	1.24689e-05	0	0
g__Blautia	0.0135303	0.00764889	0.00632974	0.0135087	0.0147595	0.0118155	0.00603263	0.00923895	0.00289304	0.00468373	0.00867276	0.00912449	0.027842	0.00946093	0.0635978	0.0240943	0.00286876	0.00270365	0.0018757	0.00164876	0.0138597	0.0188438
g__Bosea	0.000246027	0.000335517	2.93706e-06	7.19431e-06	1.98576e-05	3.80501e-05	8.53475e-06	2.09058e-05	8.37591e-05	0.000151194	0	0	0	0	0	0	0	0	9.17454e-05	6.86062e-05	5.06037e-05	9.53598e-05
g__Bounagaea	2.12492e-05	5.20497e-05	0	0	0	0	0	0	0	0	0	0	0	0	0	0	2.78443e-06	6.22617e-06	0	0	0	0
g__Brachybacterium	0.000654886	0.00107599	0	0	2.07784e-05	5.08965e-05	6.20203e-06	1.05786e-05	3.49809e-06	8.56854e-06	0	0	0	0	0	0	0	0	2.04938e-05	2.84534e-05	6.91718e-05	9.10846e-05
g__Bradyrhizobium	0.000300138	0.000692642	2.93706e-06	7.19431e-06	4.50412e-05	5.22916e-05	0	0	8.55766e-05	0.000166316	0	0	0	0	0	0	0	0	2.51647e-05	2.60648e-05	3.45719e-05	5.88889e-05
g__Brevibacillus	0.000691389	0.000434875	2.99131e-06	7.32718e-06	1.78101e-05	4.36256e-05	0	0	8.32162e-05	8.79924e-05	0	0	0	0	3.23864e-06	7.933e-06	0	0	2.15866e-05	1.39265e-05	0.000115702	0.00016234
g__Brevibacterium	0.000109425	0.000164442	0	0	3.23631e-06	7.92731e-06	4.26738e-06	1.04529e-05	1.68708e-05	3.53472e-05	0	0	0	0	0	0	2.78443e-06	6.22617e-06	9.79192e-06	1.34317e-05	5.6331e-05	7.46356e-05
g__Brevifollis	0	0	0	0	0	0	0	0	0	0	0	0	0	0	0	0	8.35329e-06	1.86785e-05	2.94651e-05	3.25717e-05	0.000757197	0.00173125
g__Brevundimonas	0.00335845	0.00236882	5.04852e-06	1.23663e-05	7.63927e-05	0.000139558	2.32715e-05	5.15263e-05	0.000412589	0.000497023	0	0	0	0	0	0	8.75335e-05	8.52257e-05	0.00415471	0.00371709	0.00341938	0.00573426
g__Bryobacter	9.03456e-05	0.000117639	0	0	2.96835e-06	7.27093e-06	0	0	0	0	0	0	0	0	0	0	0	0	0	0	0	0
g__Burkholderia-Caballeronia-Paraburkholderia	8.38983e-05	0.000110258	0	0	8.01453e-05	0.000196315	0	0	9.07459e-05	0.000191656	0	0	0	0	0	0	9.11231e-06	2.03757e-05	4.67093e-06	1.04445e-05	4.74753e-06	1.1629e-05
g__Butyricicoccus	0.00170884	0.0013246	0.00110039	0.00118994	0.0202226	0.0155686	0.0497709	0.110334	0.00251721	0.00360822	0.0159929	0.0264109	0.0266153	0.0167427	0.0406353	0.0329383	0.0132034	0.0160295	0.00139076	0.0016632	0.00270982	0.00439737
g__Butyrivibrio	0	0	0	0	0.000229977	0.000293941	2.07108e-05	3.10232e-05	0	0	0	0	0.000474512	0.000403141	2.86123e-06	7.00855e-06	0	0	0	0	0	0
g__CAG-352	0	0	0	0	5.15734e-05	7.36468e-05	1.07054e-05	1.69453e-05	1.18388e-05	2.0219e-05	0	0	7.0588e-05	7.79376e-05	0.000100293	8.5816e-05	0	0	0	0	0.000104442	0.00024009
g__CAG-56	7.29589e-06	1.15391e-05	9.11271e-05	0.000110033	0.000625862	0.000649082	0.00014927	0.000217202	2.43093e-05	4.24433e-05	0.00307175	0.00449181	0.000634533	0.000349023	0.00103904	0.00174078	0.00222578	0.00350518	0.000437785	0.000628297	4.32574e-05	2.19487e-05
g__CHKCI001	0.00148874	0.000793173	0.000683249	0.00110809	0.00428669	0.00416469	0.00109083	0.00172494	0.00061277	0.00100257	0.00164672	0.00111098	0.00619156	0.00364001	0.00275302	0.00201459	0.000774896	0.000651274	0.000478858	0.000345933	0.000810147	0.00155535
g__CHKCI002	0.00137977	0.000903551	0.000826607	0.00199272	0.000369304	0.000567256	3.51768e-05	5.07088e-05	0.000157658	0.000240461	0.000432823	0.000832972	0.000902668	0.00123637	0.00363715	0.00390968	0.000258604	0.000517826	3.80382e-05	3.81182e-05	0.000697014	0.00107503
g__Campylobacter	3.99758e-05	6.77001e-05	0	0	0	0	0	0	0	0	0	0	0	0	0	0	0	0	0	0	0	0
g__Candidatus_Arthromitus	1.79048e-05	4.38576e-05	0	0	0.0811474	0.0773922	0.00292174	0.00311949	5.62676e-05	0.000137827	0	0	7.75132e-05	0.000125794	7.72544e-05	0.000114014	0	0	0.000173444	0.000132491	4.09641e-05	4.28584e-05
g__Candidatus_Nitrocosmicus	4.02858e-05	9.86796e-05	0	0	0	0	0	0	3.49809e-06	8.56854e-06	0	0	0	0	0	0	0	0	4.07689e-06	9.1162e-06	2.37376e-06	5.81451e-06
g__Candidatus_Soleaferrea	0.000174649	0.000207044	4.10985e-05	7.082e-05	9.96448e-05	0.000106118	2.17871e-05	2.10216e-05	9.16032e-06	1.68951e-05	7.37051e-05	0.000146925	0.000317587	0.000228433	3.49939e-05	2.4837e-05	2.93118e-06	6.55431e-06	3.85892e-06	8.6288e-06	4.48827e-05	8.02764e-05
g__Caproiciproducens	0.00178336	0.00200956	0.000337679	0.000715473	0.0002392	0.000314104	1.25382e-05	3.07121e-05	0.000100411	0.000225035	0.00220778	0.00167709	0.000493212	0.000175665	0.000625135	0.00062957	0.000633045	0.00039786	7.71831e-05	0.000120581	3.80929e-05	9.33082e-05
g__Cardiobacterium	3.68976e-05	9.03804e-05	0	0	0	0	0	0	2.16414e-06	5.30103e-06	0	0	0	0	0	0	0	0	0	0	0	0
g__Caulobacter	1.70411e-05	4.17421e-05	0	0	0	0	0	0	3.49809e-06	8.56854e-06	0	0	0	0	0	0	2.78443e-06	6.22617e-06	5.2649e-05	6.9246e-05	0.000256401	0.000593388
g__Cellulosimicrobium	4.02858e-05	9.86796e-05	2.87213e-06	7.03525e-06	3.23631e-06	7.92731e-06	4.26738e-06	1.04529e-05	8.65655e-06	2.12041e-05	0	0	0	0	0	0	0	0	2.10934e-05	3.05659e-05	3.61141e-06	8.84612e-06
g__Cellvibrio	0.000152568	0.000291482	0	0	0	0	0	0	0	0	0	0	0	0	0	0	2.93118e-06	6.55431e-06	0	0	0	0
g__Cetobacterium	0.000127803	0.000253032	0	0	1.48417e-05	3.63547e-05	0	0	3.49809e-06	8.56854e-06	0	0	0	0	0	0	2.78443e-06	6.22617e-06	9.79192e-06	1.34317e-05	1.33707e-05	2.15921e-05
g__Christensenellaceae_R-7_group	0.000711307	0.000732507	4.34674e-05	8.33023e-05	0.00552784	0.00594622	0.00223899	0.0038774	0.00147299	0.00269395	0.00025609	0.000451333	0.0169813	0.00921612	0.0264519	0.0206318	6.94161e-05	8.65508e-05	0.000190719	0.000209355	0.00524509	0.0105326
g__Chroococcidiopsis_PCC_7203	0.000239153	0.00046065	3.77193e-06	9.23931e-06	0	0	0	0	1.73131e-05	4.24082e-05	0	0	0	0	0	0	0	0	0	0	0	0
g__Chryseobacterium	0.00239189	0.00240768	2.99131e-06	7.32718e-06	5.83147e-05	0.000105216	4.26738e-06	1.04529e-05	0.00034624	0.00027299	0	0	4.22665e-05	5.33843e-05	1.70814e-05	4.18407e-05	4.18461e-05	5.82189e-05	0.138271	0.137001	0.0335876	0.0813283
g__Chujaibacter	7.14309e-05	0.000131406	0	0	0	0	0	0	0	0	0	0	0	0	0	0	0	0	0	0	0	0
g__Cloacibacterium	8.29747e-05	0.000128773	0	0	5.93669e-06	1.45419e-05	0	0	6.99619e-06	1.71371e-05	0	0	0	0	0	0	2.78443e-06	6.22617e-06	5.12098e-06	1.14509e-05	2.37376e-06	5.81451e-06
g__Clostridium]_innocuum_group	0.000363752	0.000379508	6.8996e-05	0.000160527	0	0	0	0	1.08207e-05	2.65052e-05	0.000369882	0.000552944	0	0	9.71591e-06	2.3799e-05	0.000998942	0.00131427	2.31535e-05	5.17728e-05	2.37376e-06	5.81451e-06
g__Clostridium_sensu_stricto_1	0.0165179	0.0310876	2.59141e-05	5.52942e-05	0.00138065	0.00319738	0.00294507	0.00479296	0.834969	0.247808	6.05716e-05	7.15642e-05	0	0	2.44451e-05	3.73252e-05	0.000250926	0.000417074	4.12516e-05	4.512e-05	3.41446e-05	4.82574e-05
g__Cohnella	0.000335843	0.000334097	0	0	2.96835e-06	7.27093e-06	0	0	7.23941e-05	8.28198e-05	0	0	0	0	0	0	0	0	0	0	4.74753e-06	1.1629e-05
g__Collinsella	4.26029e-06	1.04355e-05	0	0	3.85885e-05	9.45221e-05	0	0	0	0	0	0	0	0	0	0	0	0	0	0	0	0
g__Comamonas	0.0025541	0.00237382	0	0	5.93669e-06	1.45419e-05	1.47368e-05	3.07633e-05	5.12498e-05	7.8183e-05	0	0	0	0	0	0	2.41202e-05	3.81782e-05	2.15922e-05	1.46274e-05	6.0073e-05	6.5333e-05
g__Corynebacterium	0.000371988	0.000347407	0	0	0	0	4.26738e-06	1.04529e-05	4.00033e-05	4.10068e-05	0	0	0	0	0	0	3.03744e-06	6.79191e-06	0	0	1.19704e-05	1.91299e-05
g__Corynebacterium_1	0.01845	0.0179656	8.82045e-06	1.38776e-05	0.000513146	0.000618328	0.000135253	0.000189687	0.00189593	0.00360662	0	0	0	0	6.07903e-06	9.5255e-06	0.000152291	8.41185e-05	0.00113971	0.000429824	0.00101424	0.00113028
g__Craurococcus	0.000292874	0.000479672	0	0	0	0	0	0	0	0	0	0	0	0	0	0	3.03744e-06	6.79191e-06	3.85892e-06	8.6288e-06	0	0
g__Cupriavidus	0.00673276	0.00916057	2.93706e-06	7.19431e-06	0.000164248	0.000215236	3.83461e-05	6.02515e-05	0.000434392	0.000465291	0	0	0	0	2.66275e-06	6.52237e-06	0.000112793	0.000173565	0.00483093	0.00586583	0.00130818	0.00180661
g__Curtobacterium	0.000118482	0.000189467	1.07928e-05	1.67721e-05	2.4022e-05	2.43164e-05	0	0	1.26584e-05	2.51868e-05	0	0	0	0	0	0	6.04237e-06	8.27997e-06	0.000172752	0.000165391	7.86975e-05	0.000111737
g__Cutibacterium	0.00538839	0.00445687	0	0	4.02367e-05	7.21322e-05	8.53475e-06	2.09058e-05	0.000254499	0.000520665	0	0	0	0	0	0	8.79353e-06	1.96629e-05	9.2472e-05	9.20852e-05	1.46473e-05	2.90601e-05
g__DNF00809	5.27109e-06	1.29115e-05	2.93706e-06	7.19431e-06	4.14494e-05	6.22096e-05	1.264e-05	1.61213e-05	0.000281338	0.000689134	0	0	0.000112071	9.8693e-05	0.000603327	0.00058923	0	0	0	0	0.000140952	0.00023404
g__DTU089	0.00220199	0.00230887	0.000863686	0.00181947	0.000576677	0.00059711	0.00110484	0.00185969	0.000908193	0.00187596	0.00250899	0.00279773	0.00162363	0.000990452	0.0127315	0.0105162	0.00113344	0.00112976	0.000133618	0.000185743	0.000769609	0.000958885
g__Dechloromonas	4.02858e-05	9.86796e-05	0	0	0	0	4.26738e-06	1.04529e-05	4.32827e-06	1.06021e-05	0	0	0	0	0	0	0	0	0	0	0	0
g__Dechlorosoma	0.00014304	0.000213826	0	0	1.05068e-05	1.1817e-05	0	0	1.14344e-05	1.87706e-05	0	0	0	0	0	0	5.89562e-06	8.09355e-06	3.85892e-06	8.6288e-06	6.5196e-06	1.06451e-05
g__Defluviitaleaceae_UCG-011	0	0	6.33095e-05	9.02583e-05	0.000533232	0.0004346	0.00036762	0.000540842	8.62002e-05	9.94591e-05	0.00310158	0.00642039	0.0014382	0.000810388	0.000975056	0.000633781	0.000691667	0.000845665	0.000381479	0.000563029	0.000610708	0.00127806
g__Deinococcus	0.00097659	0.00154185	0	0	0	0	1.28021e-05	3.13587e-05	0	0	0	0	0	0	0	0	0	0	6.01269e-05	0.000111212	1.96433e-05	3.98858e-05
g__Delftia	0.00726455	0.00503004	0	0	0.000149094	0.000243444	2.92059e-05	4.98642e-05	0.000488889	0.000654431	0	0	0	0	0	0	3.44384e-05	3.7864e-05	0.00246577	0.00493005	0.000291044	0.00056832
g__Dermabacter	0.000320954	0.000311114	0	0	2.96835e-06	7.27093e-06	0	0	2.09898e-05	4.15547e-05	0	0	0	0	0	0	0	0	8.74782e-06	1.20244e-05	3.61141e-06	8.84612e-06
g__Desulfotomaculum	0	0	0	0	3.23631e-06	7.92731e-06	0	0	0	0	0	0	0	0	0	0	0	0	4.11591e-05	5.12219e-05	0	0
g__Devosia	6.22423e-05	0.000140312	0	0	8.90504e-06	2.18128e-05	0	0	4.33135e-05	7.62457e-05	0	0	0	0	0	0	0	0	6.47991e-05	5.5011e-05	7.8809e-05	0.000116791
g__Dialister	7.48518e-05	8.28837e-05	0	0	1.78101e-05	4.36256e-05	0	0	2.16414e-06	5.30103e-06	0	0	0	0	0	0	5.71561e-06	7.83071e-06	8.74782e-06	1.20244e-05	0	0
g__Dietzia	9.50039e-05	0.000134693	0	0	0	0	0	0	6.49241e-06	1.59031e-05	0	0	0	0	0	0	0	0	0.000202845	0.000331249	1.63037e-05	2.55024e-05
g__Domibacillus	0.000286541	0.000464519	5.04852e-06	1.23663e-05	2.69831e-05	5.71126e-05	0	0	1.41709e-05	2.54811e-05	0	0	0	0	0	0	0	0	3.85892e-06	8.6288e-06	5.3398e-05	9.28581e-05
g__Dorea	0.000118479	0.000277878	0	0	1.18734e-05	2.90837e-05	0	0	0	0	0	0	0	0	0	0	0	0	0	0	0	0
g__Duganella	0.000404638	0.0002979	0	0	0	0	0	0	4.09907e-05	4.9496e-05	0	0	0	0	0	0	6.07487e-06	1.35838e-05	0	0	0	0
g__Dyadobacter	0	0	0	0	0	0	0	0	0	0	0	0	0	0	0	0	0	0	1.0242e-05	2.29017e-05	1.48958e-05	2.85301e-05
g__Eisenbergiella	0.000100621	0.00024647	0.00143041	0.00298571	0.000884111	0.000701963	0.00178885	0.00315977	0.000468568	0.000699737	0.00798328	0.0100704	0.00253093	0.000591798	0.0166763	0.00711786	0.0024252	0.00219833	0.00155182	0.00192856	0.00192147	0.00335356
g__Elizabethkingia	0.000146737	0.000279852	0	0	0	0	8.53475e-06	2.09058e-05	6.99619e-06	1.71371e-05	0	0	0	0	0	0	0	0	0	0	0	0
g__Empedobacter	9.86956e-05	0.000216508	0	0	2.96835e-06	7.27093e-06	0	0	0	0	0	0	0	0	0	0	0	0	0	0	0	0
g__Enhydrobacter	0.00348459	0.00284556	0	0	0.000166763	0.000389769	4.26738e-06	1.04529e-05	7.1051e-05	8.53617e-05	0	0	0	0	0	0	2.39093e-05	3.51279e-05	4.35951e-05	5.24901e-05	6.07906e-05	5.76132e-05
g__Enorma	0.000153109	0.000262596	0	0	0	0	0	0	2.16414e-06	5.30103e-06	0	0	0	0	0	0	0	0	0	0	2.37376e-06	5.81451e-06
g__Enterococcus	0.00100268	0.000577749	0.000397148	0.000642394	0.000126171	9.96074e-05	0.000143582	0.000166601	0.000723594	0.000711798	0.00178264	0.00262921	3.65145e-06	8.94418e-06	0.000188745	0.000408891	0.000755012	0.000839641	0.000236186	0.000249165	0.000242601	0.000233687
g__Erysipelatoclostridium	0.00776663	0.00505098	0.0062529	0.00884262	0.00329355	0.00395622	0.00155205	0.00229164	0.000638162	0.00112619	0.0319969	0.0145255	0.00390725	0.00315673	0.0158647	0.0211014	0.0277395	0.0299888	0.00196137	0.00255263	0.000931328	0.00171172
g__Erysipelothrix	5.27109e-06	1.29115e-05	0	0	0	0	0	0	3.67903e-05	9.01175e-05	0	0	0	0	0	0	0	0	0	0	0	0
g__Escherichia-Shigella	0.0445298	0.0489576	0.270895	0.162774	0.171642	0.168105	0.327771	0.191207	0.0337942	0.0572909	0.135336	0.0921627	0.024206	0.0264841	0.054016	0.0440961	0.101115	0.0829583	0.00605036	0.00911865	0.0419204	0.0688132
g__Eubacterium]_brachy_group	0	0	0	0	2.09801e-05	1.97894e-05	1.2971e-05	2.15468e-05	2.1315e-05	3.30268e-05	0	0	3.83637e-05	3.08803e-05	0.000107693	8.72502e-05	0	0	0	0	8.84778e-05	0.000166785
g__Eubacterium]_coprostanoligenes_group	0.000315429	0.000448526	0.000162675	0.000214517	0.00318902	0.00451647	0.00349019	0.00627768	0.000771305	0.00124915	0.00275183	0.00180656	0.00764432	0.00483874	0.0147668	0.00453194	0.00169727	0.00156109	0.000279571	0.000327287	0.000602757	0.000688064
g__Eubacterium]_fissicatena_group	0	0	0	0	0	0	3.13454e-06	7.67803e-06	0	0	5.27939e-05	8.99707e-05	9.9948e-06	2.44822e-05	9.62211e-05	6.14457e-05	8.89979e-06	1.317e-05	7.93581e-06	1.08734e-05	2.90067e-05	6.10546e-05
g__Eubacterium]_hallii_group	0.000399721	0.00032057	0.000446211	0.000701566	0.00183821	0.00254487	0.000826968	0.00108016	0.000522245	0.000857974	0.00680622	0.0114152	0.00519612	0.0037027	0.00390662	0.00352384	0.00072839	0.00049436	0.000426839	0.000478341	0.00100308	0.00098087
g__Eubacterium]_nodatum_group	0.000239478	0.00015002	5.80919e-06	9.0004e-06	8.13717e-05	0.000144768	2.05419e-05	2.56056e-05	8.65655e-06	2.12041e-05	5.1809e-05	0.000119565	0.000326459	0.000216908	0.000370506	0.000117901	6.16838e-05	0.000114938	1.22307e-05	2.73486e-05	0.000120774	0.000241776
g__Eubacterium]_ventriosum_group	1.34286e-05	3.28932e-05	0	0	7.53849e-06	1.18524e-05	1.69744e-05	3.04602e-05	3.49809e-06	8.56854e-06	0	0	1.81449e-05	2.3398e-05	0.000177883	0.000300169	0	0	0	0	0	0
g__Exiguobacterium	0.000963521	0.00116957	0	0	8.90504e-06	2.18128e-05	1.93466e-06	4.73892e-06	2.23544e-05	2.76331e-05	0	0	0	0	0	0	0	0	4.07689e-06	9.1162e-06	9.76235e-06	1.7541e-05
g__Ezakiella	3.92044e-05	6.30649e-05	0	0	0	0	8.53475e-06	2.09058e-05	0	0	0	0	0	0	0	0	0	0	0	0	0	0
g__F0332	6.0712e-05	0.000148713	0	0	0	0	0	0	4.08107e-06	9.99653e-06	0	0	0	0	0	0	0	0	0	0	0	0
g__Facklamia	4.21687e-05	0.000103292	0	0	5.2766e-06	1.2925e-05	0	0	0	0	0	0	0	0	0	0	0	0	0	0	0	0
g__Faecalibacterium	0.000466865	0.000533136	5.04852e-06	1.23663e-05	0.0657303	0.133778	0.0179252	0.0274917	0.00148371	0.00234627	2.47876e-06	6.07169e-06	0.0745582	0.0827476	0.0199758	0.0140796	4.88774e-05	1.25075e-05	0.000381514	0.00023504	0.00357322	0.00612906
g__Faecalicoccus	5.27109e-05	0.000129115	0	0	2.96835e-06	7.27093e-06	0	0	0	0	0	0	0	0	0	0	0	0	0	0	0	0
g__Faecalitalea	0	0	0	0	0	0	0.04666	0.114293	0.000114729	0.000206332	0	0	0	0	0.000822236	0.00200566	0	0	3.85892e-06	8.6288e-06	8.78777e-05	0.000121883
g__Family_XIII_AD3011_group	8.95239e-06	2.19288e-05	0	0	8.09134e-05	7.92058e-05	5.04477e-05	6.1138e-05	5.51969e-05	5.34117e-05	7.65228e-06	1.87442e-05	0.000171656	0.000108774	0.000419777	0.000143173	0	0	1.56536e-05	2.52035e-05	0.000127003	0.000200747
g__Ferrovibrio	0	0	0	0	0	0	0	0	0	0	0	0	0	0	0	0	0	0	4.07689e-06	9.1162e-06	1.67179e-05	2.62556e-05
g__Finegoldia	0.000101596	0.000164335	0	0	0	0	0	0	3.49809e-06	8.56854e-06	0	0	0	0	0	0	0	0	5.12098e-06	1.14509e-05	4.14583e-06	1.01552e-05
g__Flaviaesturariibacter	4.4762e-05	0.000109644	0	0	0	0	0	0	8.16213e-06	1.99931e-05	0	0	0	0	0	0	0	0	0	0	2.37376e-06	5.81451e-06
g__Flavisolibacter	0.000326664	0.000471927	0	0	0	0	4.26738e-06	1.04529e-05	3.03073e-05	3.71777e-05	0	0	0	0	0	0	0	0	5.12098e-06	1.14509e-05	0	0
g__Flavobacterium	0.000598011	0.000424566	0	0	5.93669e-06	1.45419e-05	0	0	0.000102406	0.000186948	0	0	0	0	0	0	8.93306e-06	8.17721e-06	0.000158659	0.000191055	0.000261183	0.000579315
g__Flavonifractor	0.0148869	0.00870391	0.0105447	0.0234454	0.00630596	0.00696932	0.00254601	0.00427663	0.00067488	0.000980899	0.0218358	0.0126274	0.0278556	0.0107883	0.0102862	0.00499052	0.00921495	0.00578744	0.00128067	0.00141152	0.00436279	0.00839761
g__Fluviicola	0	0	0	0	0	0	0	0	0	0	0	0	0	0	0	0	2.78443e-06	6.22617e-06	0.000321714	0.000376684	0.000415127	0.000825545
g__Fournierella	0	0	0	0	3.23631e-06	7.92731e-06	7.57082e-06	1.19859e-05	0	0	0	0	1.93063e-05	4.72906e-05	0.000295888	0.000223132	0	0	4.07689e-06	9.1162e-06	3.62937e-05	6.5529e-05
g__Frigoribacterium	4.35118e-05	0.000106582	5.04852e-06	1.23663e-05	3.23631e-06	7.92731e-06	0	0	4.32827e-06	1.06021e-05	0	0	0	0	2.61499e-06	6.4054e-06	0	0	6.05321e-05	5.22533e-05	4.97179e-05	9.40993e-05
g__Fusobacterium	0.000120049	0.00013135	5.04852e-06	1.23663e-05	0	0	0	0	3.67666e-06	9.00594e-06	0	0	0	0	0	0	3.44009e-06	7.69228e-06	0	0	1.52372e-05	3.73233e-05
g__GCA-900066225	0.000954338	0.000735633	0.000160241	0.000352712	0.000519592	0.000556458	0.00134237	0.00211606	0.000209156	0.000378118	0.00157282	0.00195865	0.00206127	0.000814754	0.00374884	0.00218021	0.000552598	0.00068035	0.000110956	0.000119259	0.00023147	0.000341357
g__GCA-900066575	7.88652e-05	0.00019318	0.000963305	0.00202212	0.00198151	0.00151002	0.00220891	0.00339671	0.000177362	0.000335715	0.00629119	0.00775947	0.0054802	0.00164577	0.00267615	0.00200963	0.000948131	0.000523879	0.000657065	0.000759317	0.00034128	0.000423509
g__Gallibacterium	7.40124e-05	0.000129222	0	0	0	0	0	0	0	0	0	0	0	0	0	0	0	0	0	0	0	0
g__Gallicola	0	0	0	0	5.2766e-06	1.2925e-05	3.38162e-06	8.28325e-06	6.49241e-06	1.59031e-05	0	0	0	0	0	0	0	0	4.45851e-06	9.96954e-06	0	0
g__Gemella	6.26667e-05	0.000153502	0	0	0	0	0	0	3.00507e-05	6.23867e-05	0	0	0	0	0	0	0	0	0	0	0	0
g__Gemmatimonas	2.71949e-06	6.66136e-06	0	0	0	0	0	0	0	0	0	0	0	0	0	0	3.11119e-06	6.95684e-06	3.78942e-05	3.84007e-05	1.7854e-05	3.42332e-05
g__Gemmatirosa	0.000237533	0.000385446	0	0	2.96835e-06	7.27093e-06	8.53475e-06	2.09058e-05	3.67666e-06	9.00594e-06	0	0	0	0	0	0	0	0	0	0	2.37376e-06	5.81451e-06
g__Geodermatophilus	0.000191617	0.000212534	0	0	0	0	0	0	2.37357e-05	4.099e-05	0	0	0	0	0	0	0	0	8.31743e-06	1.14383e-05	1.123e-05	1.89862e-05
g__Georgenia	0	0	0	0	0	0	0	0	0	0	0	0	0	0	0	0	0	0	5.12098e-06	1.14509e-05	9.08084e-06	2.22434e-05
g__Glutamicibacter	0.000142673	0.000349477	0	0	3.23631e-06	7.92731e-06	0	0	6.62036e-05	0.000103513	0	0	0	0	0	0	0	0	3.85892e-06	8.6288e-06	2.35265e-05	3.78418e-05
g__Gordonia	5.37143e-05	0.000131573	0	0	0	0	0	0	1.94772e-05	4.77093e-05	0	0	0	0	0	0	0	0	3.85892e-06	8.6288e-06	0	0
g__Gordonibacter	8.52057e-06	2.08711e-05	0	0	9.63245e-05	0.000108656	3.23801e-05	3.84727e-05	2.94985e-05	3.67406e-05	3.42524e-05	5.92109e-05	0.000228007	0.000113169	0.00158353	0.00137818	6.22452e-06	8.60172e-06	2.18102e-05	2.50693e-05	0.000326503	0.000692218
g__Haemophilus	7.12542e-05	0.000145762	0	0	1.18734e-05	2.90837e-05	4.26738e-06	1.04529e-05	9.95503e-05	0.000243847	0	0	0	0	0	0	0	0	4.67093e-06	1.04445e-05	0	0
g__Halomonas	4.31741e-05	6.98109e-05	0	0	3.23631e-06	7.92731e-06	0	0	0	0	0	0	0	0	0	0	0	0	4.67093e-06	1.04445e-05	0	0
g__Hansschlegelia	2.13014e-05	5.21776e-05	0	0	0	0	0	0	0	0	0	0	0	0	0	0	5.56886e-06	1.24523e-05	0	0	0	0
g__Herbaspirillum	0.000323624	0.000203488	0	0	0.00034136	0.000836157	0	0	0	0	0	0	0	0	0	0	0	0	0	0	0	0
g__Hirschia	0	0	0	0	0	0	0	0	0	0	0	0	0	0	0	0	0	0	1.63076e-05	3.64648e-05	4.63535e-05	6.42124e-05
g__Holdemania	0	0	0	0	1.97596e-05	3.96563e-05	4.43628e-06	1.08666e-05	1.44973e-05	2.62326e-05	0	0	4.23036e-05	5.89407e-05	6.77485e-05	6.5745e-05	0	0	0	0	6.83102e-05	0.000125884
g__Hydrogenoanaerobacterium	0	0	0	0	0.000130307	0.000294618	0.000178377	0.000353598	2.16414e-06	5.30103e-06	0	0	0.000304075	0.000475929	1.04841e-05	1.63439e-05	0	0	4.07689e-06	9.1162e-06	1.52372e-05	3.73233e-05
g__Hydrogenophilus	0.000138694	0.00033973	0	0	0	0	0	0	0	0	0	0	0	0	0	0	0	0	0	0	9.08084e-06	2.22434e-05
g__Hymenobacter	0.00124953	0.002516	0	0	0	0	0	0	2.5979e-05	2.94146e-05	0	0	0	0	0	0	6.22239e-06	1.39137e-05	2.20367e-05	2.29075e-05	1.01581e-05	2.48822e-05
g__Hyphomicrobium	0.000329814	0.000231434	0	0	2.59309e-05	2.94546e-05	0	0	2.08419e-05	2.28901e-05	0	0	0	0	0	0	0	0	0.000136564	0.000130279	9.15937e-05	0.000173077
g__Intestinimonas	1.27809e-05	3.13066e-05	2.2279e-05	5.45722e-05	0.000469283	0.000439208	0.000160313	0.000220712	5.8408e-06	9.49271e-06	6.31809e-05	6.39821e-05	0.00124896	0.00064095	0.000182077	0.000165483	8.91216e-05	0.000143923	2.87104e-05	3.2221e-05	0.000167852	0.000366691
g__Janthinobacterium	0.00102156	0.00073972	2.99131e-06	7.32718e-06	6.03342e-05	8.44486e-05	8.53475e-06	2.09058e-05	6.76216e-05	9.66115e-05	0	0	0	0	0	0	5.86235e-06	1.31086e-05	1.22307e-05	2.73486e-05	1.01581e-05	2.48822e-05
g__Jeotgalicoccus	0	0	0	0	4.22128e-05	0.0001034	9.40362e-06	2.30341e-05	6.49241e-06	1.59031e-05	0	0	0	0	0	0	0	0	0	0	1.66307e-05	1.6925e-05
g__Kallotenue	0.000294344	0.000306725	0	0	0	0	4.26738e-06	1.04529e-05	3.21971e-05	5.01584e-05	0	0	0	0	0	0	2.93118e-06	6.55431e-06	4.07689e-06	9.1162e-06	1.2522e-05	2.2955e-05
g__Kineococcus	8.11614e-05	0.000185957	0	0	0	0	0	0	0	0	0	0	0	0	0	0	3.03744e-06	6.79191e-06	8.15378e-06	1.82324e-05	0	0
g__Kitasatospora	0.000136202	0.000215667	0.00159951	0.00334578	0.00928863	0.0100919	1.2573e-05	1.38172e-05	1.94772e-05	4.77093e-05	0	0	3.11005e-05	6.13533e-05	0	0	4.5582e-05	2.91684e-05	0.139323	0.271984	0.000122343	0.000139905
g__Kocuria	0.000542264	0.000413338	0	0	1.76524e-05	2.47838e-05	7.40192e-06	1.16667e-05	0.000127349	0.000173227	0	0	0	0	0	0	0	0	4.34865e-05	3.18337e-05	3.1262e-05	4.19148e-05
g__Lachnoanaerobaculum	4.74398e-05	0.000116203	0	0	0	0	0	0	4.32827e-06	1.06021e-05	0	0	0	0	0	0	0	0	0	0	0	0
g__Lachnoclostridium	0.0313151	0.0191036	0.0117794	0.0236604	0.0144524	0.0128067	0.0059539	0.00907203	0.00158488	0.00247965	0.033512	0.0373066	0.0505377	0.0228636	0.0192899	0.00782794	0.0200764	0.0168147	0.00298694	0.00373022	0.00737884	0.0137324
g__Lachnospira	0	0	0	0	0.00045605	0.000771882	0.000108712	0.000191188	4.54469e-05	0.000111322	0	0	0.000716655	0.000894191	0.000258776	0.000369932	0	0	0	0	7.17489e-05	8.68764e-05
g__Lachnospiraceae_FCS020_group	0	0	0	0	0.000136183	0.000231971	0.000612551	0.00131001	3.9489e-05	5.17987e-05	1.55552e-05	3.81024e-05	0.000700325	0.000380549	0.000412607	0.000333572	0	0	1.78773e-05	1.93408e-05	0.000201519	0.000446682
g__Lachnospiraceae_NK3A20_group	5.27109e-06	1.29115e-05	0	0	0	0	0	0	0.000298651	0.000731542	0	0	0	0	0	0	0	0	0	0	0	0
g__Lachnospiraceae_UCG-010	0	0	0	0	0.000207132	0.000256849	3.86248e-05	8.57281e-05	1.1503e-05	1.27096e-05	0	0	0.000495605	0.000434688	0.000211504	0.000140328	0	0	0	0	0.000158112	0.000290538
g__Lactobacillus	0.0604431	0.0429208	0.563511	0.281087	0.338414	0.347069	0.350367	0.368869	0.00683838	0.0118192	0.150671	0.0728841	0.00900684	0.0125457	0.0728757	0.0799334	0.542474	0.18135	0.30596	0.399959	0.630345	0.391022
g__Lactococcus	0.000259302	0.000396554	7.54387e-06	1.84786e-05	4.21652e-05	4.76568e-05	4.26738e-06	1.04529e-05	2.75436e-05	4.36917e-05	0	0	0	0	0	0	0	0	0.0011227	0.00198579	9.5953e-05	0.00010311
g__Lautropia	0.000110043	0.000225022	0	0	0	0	3.38162e-06	8.28325e-06	2.38055e-05	5.83113e-05	0	0	0	0	0	0	0	0	0	0	0	0
g__Lawsonella	0.000373826	0.000323967	0	0	1.59012e-05	2.87824e-05	0	0	6.30473e-05	9.33035e-05	0	0	0	0	0	0	0	0	0	0	9.49505e-06	2.3258e-05
g__Leucobacter	0.000100321	0.000165074	2.87213e-06	7.03525e-06	2.2524e-05	3.05205e-05	8.11607e-06	1.28327e-05	5.19393e-05	0.000127225	0	0	0	0	0	0	1.52609e-05	2.63055e-05	0.000145691	7.32449e-05	0.000107976	0.000118639
g__Leuconostoc	0	0	0	0	5.22199e-05	2.2252e-05	1.93466e-06	4.73892e-06	0	0	0	0	0	0	0	0	0	0	0.000274392	0.000421526	3.93873e-05	5.34058e-05
g__Limnobacter	0.0159697	0.0151955	2.93706e-06	7.19431e-06	0.000437847	0.000411818	3.84064e-05	9.40761e-05	0.00208137	0.00221013	2.55076e-06	6.24806e-06	0	0	2.61499e-06	6.4054e-06	5.96861e-06	8.17502e-06	0.000251829	0.000346382	0.000132418	0.000170624
g__Luteitalea	0.000204494	0.000500905	0	0	0	0	0	0	0	0	0	0	0	0	0	0	0	0	4.67093e-06	1.04445e-05	0	0
g__MND1	4.74398e-05	0.000116203	0	0	0	0	0	0	0	0	0	0	0	0	0	0	0	0	8.15378e-06	1.82324e-05	0	0
g__Macrococcus	0.000131307	0.000231689	0	0	2.67151e-05	6.54384e-05	0	0	0	0	0	0	0	0	0	0	0	0	8.74782e-06	1.20244e-05	0	0
g__Marmoricola	0.00071735	0.00122215	0	0	2.96835e-06	7.27093e-06	0	0	0	0	0	0	0	0	0	0	3.11119e-06	6.95684e-06	1.66836e-05	1.72345e-05	0	0
g__Marvinbryantia	0	0	2.90764e-05	4.62723e-05	0.000263301	0.000392805	0.000868809	0.00134461	0.00013243	0.000216587	0.000430907	0.000750657	0.000311295	0.000534978	0.00445103	0.0033588	0.000126039	0.000234885	9.28423e-05	0.000138902	0.000257258	0.000188089
g__Massilia	0.00027171	0.000369737	5.04852e-06	1.23663e-05	9.88823e-05	0.000144852	7.00385e-06	1.09395e-05	3.51034e-05	6.00816e-05	0	0	0	0	0	0	2.47759e-05	3.7987e-05	8.28954e-05	8.63495e-05	3.88505e-05	4.83369e-05
g__Megamonas	4.48456e-05	6.95156e-05	0	0	5.93669e-06	1.45419e-05	0	0	0	0	0	0	0	0	0	0	0	0	0	0	7.22282e-06	1.76922e-05
g__Megasphaera	3.94628e-05	9.66638e-05	0	0	2.96835e-06	7.27093e-06	0	0	0	0	0	0	0	0	0	0	0	0	1.72777e-05	1.92157e-05	3.61141e-06	8.84612e-06
g__Meiothermus	6.91754e-05	0.00015447	0	0	5.93669e-06	1.45419e-05	0	0	1.29848e-05	3.18062e-05	0	0	0	0	0	0	0	0	2.09785e-05	3.53319e-05	2.37376e-05	5.81451e-05
g__Merdibacter	7.07067e-05	0.000173195	5.34222e-05	0.000122427	0.000502906	0.000524304	0.000294768	0.000428383	0.000104314	0.000222706	0.00106546	0.00129509	0.000723013	0.000925861	0.000726881	0.000770027	0.000323058	0.000378313	7.02456e-05	6.57279e-05	0.000185718	0.000258619
g__Mesorhizobium	7.78054e-05	0.000120554	0	0	0	0	0	0	1.29848e-05	3.18062e-05	0	0	0	0	0	0	0	0	0	0	0	0
g__Methanobrevibacter	9.40848e-05	0.000217568	0	0	0	0	1.93466e-06	4.73892e-06	0.00182392	0.0044246	0	0	0	0	0	0	0	0	0	0	0	0
g__Methanomassiliicoccus	0	0	0	0	0	0	1.20071e-05	2.15532e-05	0	0	0	0	0	0	0	0	0	0	0	0	7.61858e-06	1.86616e-05
g__Methanosaeta	3.55937e-05	7.53605e-05	0	0	0	0	0	0	0	0	0	0	0	0	0	0	0	0	0	0	0	0
g__Methanosphaera	5.27109e-06	1.29115e-05	0	0	0	0	0	0	0.000199101	0.000487695	0	0	0	0	0	0	0	0	0	0	0	0
g__Methylobacterium	0.004691	0.00601706	0	0	7.54647e-05	0.000133968	6.20203e-06	1.05786e-05	0.000305385	0.00050822	0	0	0	0	0	0	8.8268e-06	8.07848e-06	0.00010615	9.97489e-05	0.000153613	0.000120879
g__Methylophilus	2.51281e-05	5.11345e-05	0	0	0	0	0	0	1.64143e-05	2.08199e-05	0	0	0	0	0	0	1.22336e-05	1.92399e-05	0.00010917	9.33823e-05	1.69994e-05	1.38191e-05
g__Methyloversatilis	0.0153553	0.0167207	2.99131e-06	7.32718e-06	0.000401107	0.000539346	1.61838e-05	3.07909e-05	0.0005748	0.000557265	0	0	0	0	0	0	5.89562e-06	8.09355e-06	0.000475861	0.000519024	0.00107562	0.00190076
g__Microbacterium	0.177304	0.240932	3.69238e-05	5.01277e-05	0.000897872	0.00193397	0.000563547	0.00134222	0.0131641	0.0315035	0	0	3.3316e-06	8.16072e-06	0	0	9.13372e-05	5.72073e-05	0.000640325	0.000485206	0.000371695	0.000288122
g__Micrococcus	0.000490861	0.000600688	0	0	2.14458e-05	2.02913e-05	8.53475e-06	2.09058e-05	1.55841e-05	1.21982e-05	0	0	0	0	0	0	5.71561e-06	7.83071e-06	6.43225e-05	9.34187e-05	7.45282e-06	1.26354e-05
g__Microvirga	0.000104906	0.000161201	0	0	2.96835e-06	7.27093e-06	0	0	0	0	0	0	0	0	0	0	3.11119e-06	6.95684e-06	7.71784e-06	1.72576e-05	0	0
g__Mycobacterium	8.52057e-05	0.000208711	0	0	1.03355e-05	1.15552e-05	0	0	1.29848e-05	3.18062e-05	0	0	0	0	0	0	0	0	0	0	0	0
g__Negativibacillus	0.00978236	0.00389076	0.00564816	0.0126451	0.00357723	0.00409947	0.00259544	0.00393224	0.000661587	0.000836497	0.0174422	0.0230596	0.0129333	0.00486407	0.0118343	0.00641737	0.00566357	0.00506515	0.00103463	0.001057	0.0027538	0.00467377
g__Neisseria	0.000216992	0.000313793	0	0	2.37468e-05	5.81675e-05	0	0	3.29658e-05	6.24833e-05	0	0	0	0	0	0	3.44009e-06	7.69228e-06	3.85892e-06	8.6288e-06	0	0
g__Nesterenkonia	2.79589e-05	4.35518e-05	0	0	2.96835e-06	7.27093e-06	0	0	0.000184219	0.000275195	0	0	0	0	0	0	0	0	5.12098e-06	1.14509e-05	2.58113e-05	3.47259e-05
g__Nevskia	0	0	0	0	0	0	0	0	0	0	0	0	0	0	0	0	2.93118e-06	6.55431e-06	5.12098e-06	1.14509e-05	1.0314e-05	1.21256e-05
g__Nocardioides	0.000874238	0.000569275	0	0	8.24494e-06	1.3503e-05	0	0	4.32827e-06	1.06021e-05	0	0	0	0	0	0	6.04237e-06	8.27997e-06	5.178e-05	4.46376e-05	5.65206e-05	4.40408e-05
g__Nocardiopsis	0	0	0	0	5.2766e-06	1.2925e-05	0	0	1.01691e-05	1.66351e-05	0	0	0	0	0	0	0	0	2.18187e-05	2.99695e-05	3.61141e-06	8.84612e-06
g__Nordella	0	0	0	0	0	0	0	0	0	0	0	0	0	0	0	0	0	0	1.23943e-05	1.13652e-05	1.45099e-05	1.82123e-05
g__Nosocomiicoccus	0.00012694	0.000211999	0	0	0	0	0	0	0	0	0	0	0	0	0	0	0	0	0	0	0	0
g__Noviherbaspirillum	0.00562453	0.00816517	0	0	2.33546e-05	3.47468e-05	4.43628e-06	1.08666e-05	0.000114925	0.000140612	0	0	0	0	0	0	1.1938e-05	1.28841e-05	9.19787e-06	1.27292e-05	1.08014e-05	1.69161e-05
g__Novosphingobium	4.85904e-05	8.70381e-05	0	0	0	0	0	0	4.11186e-05	0.00010072	0	0	0	0	0	0	6.07487e-06	1.35838e-05	0	0	4.74753e-06	1.1629e-05
g__Oceanimonas	3.40823e-05	8.34842e-05	0	0	0	0	3.13454e-06	7.67803e-06	0	0	0	0	0	0	0	0	0	0	0	0	0	0
g__Olsenella	0.000109312	0.00017585	0	0	2.96835e-06	7.27093e-06	1.28021e-05	3.13587e-05	2.16414e-06	5.30103e-06	0	0	0	0	0	0	2.78443e-06	6.22617e-06	0	0	0	0
g__Ornithinimicrobium	8.47604e-05	0.000133657	0	0	0	0	6.20203e-06	1.05786e-05	9.9905e-06	1.6487e-05	0	0	0	0	0	0	0	0	4.07689e-06	9.1162e-06	0	0
g__Oscillibacter	0.0203148	0.0139165	0.0186659	0.0411971	0.00768275	0.0081553	0.0032863	0.00489173	0.000691982	0.000903111	0.0376843	0.0225247	0.0292148	0.0193446	0.00866014	0.00451054	0.0127085	0.00702317	0.0033896	0.0048345	0.00342535	0.00583909
g__Paenalcaligenes	0	0	0	0	0	0	3.38162e-06	8.28325e-06	3.24621e-05	7.95155e-05	0	0	0	0	0	0	0	0	0	0	0	0
g__Paenibacillus	0.000651788	0.00078283	2.93706e-06	7.19431e-06	3.79284e-05	7.84245e-05	4.43628e-06	1.08666e-05	9.46765e-05	0.000104348	0	0	0	0	0	0	0	0	8.18709e-05	7.30991e-05	8.2619e-05	0.00012224
g__Paeniclostridium	0	0	0	0	2.07784e-05	5.08965e-05	0	0	5.12877e-05	0.00011516	0	0	0	0	0	0	2.78443e-06	6.22617e-06	7.71784e-06	1.72576e-05	0	0
g__Pannonibacter	0.00128773	0.00095355	0	0	2.77032e-05	4.35691e-05	3.4139e-05	8.36232e-05	0.000531269	0.00065889	0	0	0	0	0	0	6.55128e-06	8.98954e-06	0.000144326	0.000187001	0.000245148	0.000536045
g__Papillibacter	0	0	0	0	1.71667e-05	2.66225e-05	4.43628e-06	1.08666e-05	2.16414e-06	5.30103e-06	0	0	4.11129e-05	4.27066e-05	8.85794e-05	4.27487e-05	0	0	0	0	3.55534e-05	8.70877e-05
g__Paracoccus	0.00072301	0.000533248	2.99131e-06	7.32718e-06	1.05532e-05	2.585e-05	0	0	1.08207e-05	2.65052e-05	0	0	0	0	0	0	0	0	9.53322e-05	0.000104389	9.78961e-05	0.000160394
g__Paraeggerthella	0	0	0	0	0	0	0	0	3.67666e-06	9.00594e-06	0	0	0	0	5.4559e-05	7.51195e-05	0	0	0	0	5.07906e-06	1.24411e-05
g__Parasegetibacter	0.00104558	0.00204751	0	0	5.93669e-06	1.45419e-05	4.26738e-06	1.04529e-05	0.000573622	0.000592307	0	0	0	0	0	0	0	0	8.15378e-06	1.82324e-05	4.15916e-05	9.16736e-05
g__Parasutterella	6.98188e-05	0.000171021	0	0	3.85885e-05	9.45221e-05	0	0	0	0	0	0	0	0	2.91477e-05	7.1397e-05	3.44009e-06	7.69228e-06	0	0	0.000179563	0.000411208
g__Pectobacterium	0.0002674	0.000502336	0	0	2.96835e-06	7.27093e-06	0	0	6.49241e-06	1.59031e-05	0	0	0	0	0	0	0	0	8.15378e-06	1.82324e-05	0	0
g__Pediococcus	6.25483e-05	0.000153211	0	0	4.91034e-05	5.13357e-05	4.73444e-06	1.1597e-05	0	0	0	0	0	0	2.66275e-06	6.52237e-06	0	0	0.000313753	0.000440646	5.19449e-05	4.90204e-05
g__Pedobacter	0.000142382	0.000135937	5.04852e-06	1.23663e-05	0	0	0	0	3.49809e-06	8.56854e-06	0	0	0	0	0	0	1.51872e-05	3.39596e-05	0	0	0	0
g__Peptoniphilus	5.27109e-05	0.000129115	0	0	0	0	0	0	0	0	0	0	0	0	0	0	0	0	3.85892e-06	8.6288e-06	0	0
g__Peptostreptococcus	3.68976e-05	9.03804e-05	0	0	0	0	0	0	0	0	0	0	0	0	0	0	0	0	0	0	3.61141e-06	8.84612e-06
g__Peredibacter	0.000448541	0.00043242	0	0	2.96835e-06	7.27093e-06	0	0	3.89545e-05	9.54186e-05	0	0	0	0	0	0	0	0	0.000603071	0.000718211	4.77367e-05	4.7228e-05
g__Perlucidibaca	0.000137048	0.000335699	0	0	2.96835e-06	7.27093e-06	0	0	0	0	0	0	0	0	0	0	0	0	0	0	1.66163e-05	4.07016e-05
g__Phyllobacterium	5.83594e-05	0.00010803	0	0	0	0	0	0	0	0	0	0	0	0	0	0	0	0	3.85892e-06	8.6288e-06	0	0
g__Pirellula	0	0	0	0	0	0	0	0	0	0	0	0	0	0	0	0	3.44009e-06	7.69228e-06	0.000120517	0.000168097	3.74128e-05	5.30491e-05
g__Pontibacter	6.4552e-05	0.000122947	0	0	0	0	1.93466e-06	4.73892e-06	2.56632e-05	3.67084e-05	0	0	0	0	0	0	0	0	0	0	0	0
g__Porphyromonas	0.000232528	0.000194303	0	0	0	0	4.26738e-06	1.04529e-05	2.16414e-05	5.30103e-05	0	0	0	0	0	0	2.78443e-06	6.22617e-06	0	0	0	0
g__Prevotella	4.35118e-05	0.000106582	0	0	0	0	0	0	3.67666e-06	9.00594e-06	0	0	0	0	0	0	0	0	0	0	0	0
g__Prevotella_2	8.84001e-05	0.000137166	0	0	0	0	0	0	2.81338e-05	6.89134e-05	0	0	0	0	0	0	0	0	0	0	0	0
g__Prevotella_7	0	0	0	0	4.02781e-06	9.86607e-06	0	0	0	0	0	0	0	0	0	0	0	0	4.39012e-05	6.44684e-05	2.53953e-06	6.22055e-06
g__Prevotella_9	7.10688e-05	0.000150434	0	0	1.18734e-05	2.90837e-05	0	0	0	0	0	0	0	0	0	0	0	0	0	0	0	0
g__Prevotellaceae_UCG-001	0.000173326	0.000272282	0	0	0	0	0	0	0	0	0	0	0	0	0	0	3.44009e-06	7.69228e-06	1.0242e-05	2.29017e-05	0	0
g__Propionicimonas	0	0	0	0	7.30281e-05	0.000152138	0	0	0	0	0	0	0	0	0	0	0	0	6.62012e-05	0.000135912	0	0
g__Prosthecobacter	0.000262223	0.000446077	0	0	2.67151e-05	6.54384e-05	4.26738e-06	1.04529e-05	0.000116772	0.000114724	0	0	0	0	0	0	0	0	4.07689e-06	9.1162e-06	2.37376e-06	5.81451e-06
g__Proteus	0	0	8.58248e-05	0.000210227	1.21413e-05	2.16673e-05	1.23053e-05	1.3861e-05	0	0	0.00155359	0.00380549	0	0	6.27751e-06	9.78193e-06	0.00241544	0.00491558	2.93644e-05	4.21447e-05	3.35242e-05	5.00885e-05
g__Pseudoflavonifractor	0.000648126	0.000596103	0.000433993	0.000927877	0.00139891	0.00135862	0.000395256	0.000582222	4.90537e-05	6.01047e-05	0.0039487	0.0034036	0.00368784	0.00351152	0.000832046	0.000554254	0.00131938	0.00122944	5.19097e-05	7.48792e-05	0.000228018	0.00044207
g__Pseudomonas	0.0231295	0.0177683	1.42779e-05	2.05646e-05	0.000533705	0.000771602	0.000205422	0.00033161	0.00141601	0.0020261	4.95751e-06	1.21434e-05	3.94965e-05	6.45805e-05	6.83256e-06	1.67363e-05	0.000181821	0.000189348	0.0938724	0.113302	0.0144241	0.029719
g__Pseudoxanthomonas	7.65285e-05	0.000152994	0	0	2.96835e-06	7.27093e-06	0	0	8.74612e-05	0.00010365	0	0	0	0	0	0	6.07765e-05	8.196e-05	0.00114238	0.00103637	0.0013368	0.00190561
g__Psychrobacter	2.63555e-05	6.45574e-05	0	0	3.28556e-05	6.33869e-05	0	0	8.00493e-06	1.24627e-05	0	0	0	0	0	0	0	0	8.15378e-06	1.82324e-05	7.28705e-06	1.20413e-05
g__Pygmaiobacter	0	0	0	0	0.000122705	0.000149223	2.5847e-05	4.00687e-05	6.46769e-05	0.000146757	0	0	0.000421275	0.000386099	0.000416481	0.000332011	0	0	0	0	4.64519e-05	9.00809e-05
g__Qipengyuania	0.000254905	0.000356502	0	0	0	0	0	0	0	0	0	0	0	0	0	0	3.03744e-06	6.79191e-06	0	0	1.01997e-05	1.62108e-05
g__RB41	0.000182136	0.00044614	0	0	0	0	0	0	0	0	0	0	0	0	0	0	0	0	0	0	2.37376e-06	5.81451e-06
g__Reyranella	0	0	0	0	2.96835e-06	7.27093e-06	0	0	0	0	0	0	0	0	0	0	0	0	2.12106e-05	2.50908e-05	1.54802e-05	2.8646e-05
g__Rheinheimera	0.00245511	0.00237521	0	0	4.38651e-05	9.28052e-05	1.19164e-05	2.08901e-05	9.23684e-05	0.000174415	0	0	0	0	0	0	2.78443e-06	6.22617e-06	1.30568e-05	1.21554e-05	1.91431e-05	1.69667e-05
g__Rhodobacter	8.43375e-05	0.000206584	0	0	0	0	0	0	0	0	0	0	0	0	0	0	0	0	4.07689e-06	9.1162e-06	1.7854e-05	3.42332e-05
g__Rhodococcus	0.00014285	0.00016902	0	0	0.000350814	0.00079699	4.26738e-06	1.04529e-05	3.3323e-05	6.25512e-05	0	0	0	0	0	0	3.11119e-06	6.95684e-06	2.31535e-05	5.17728e-05	9.19914e-05	0.000115128
g__Rhodopirellula	0	0	0	0	0	0	0	0	0	0	0	0	0	0	0	0	0	0	8.15378e-06	1.82324e-05	3.08589e-05	7.55886e-05
g__Rikenellaceae_RC9_gut_group	2.23122e-05	4.11525e-05	0	0	0	0	0	0	8.44013e-05	0.00020674	0	0	0	0	0	0	0	0	0	0	3.61141e-06	8.84612e-06
g__Romboutsia	0.00077981	0.00117337	5.92837e-06	9.18477e-06	0.000303117	0.000345062	0.000619119	0.000770499	0.000194292	0.00039289	0	0	0	0	0.000308094	0.000492746	1.53773e-05	1.4961e-05	5.39212e-05	5.35884e-05	0.000157601	0.000326968
g__Roseburia	0.000127179	0.000303601	0	0	0	0	0	0	2.16414e-06	5.30103e-06	0	0	0	0	0	0	0	0	3.85892e-06	8.6288e-06	0	0
g__Rothia	7.38824e-05	0.000114539	0	0	8.24494e-06	1.3503e-05	4.26738e-05	0.000104529	9.22277e-05	0.000215792	0	0	0	0	0	0	0	0	1.29884e-05	1.19498e-05	2.5197e-05	2.2215e-05
g__Rubellimicrobium	0.000793406	0.00133085	0	0	0	0	0	0	1.38457e-05	2.15118e-05	0	0	0	0	0	0	0	0	1.73517e-05	2.68791e-05	0	0
g__Rubrobacter	5.68951e-05	8.88192e-05	0	0	8.90504e-06	2.18128e-05	4.26738e-06	1.04529e-05	2.26489e-05	3.65189e-05	0	0	0	0	0	0	0	0	0	0	2.37376e-06	5.81451e-06
g__Ruminiclostridium	0	0	7.82301e-06	1.2745e-05	1.25638e-05	2.08634e-05	0	0	0	0	7.50827e-06	1.2496e-05	4.7122e-05	4.62743e-05	1.14165e-05	1.28993e-05	9.81136e-06	1.51402e-05	0	0	0	0
g__Ruminiclostridium_1	0	0	0	0	0.000141891	0.000156803	0.00010259	0.000165446	4.82389e-05	8.21191e-05	0	0	0.000857729	0.00068352	0.000168554	0.000196959	0	0	0	0	5.07906e-06	1.24411e-05
g__Ruminiclostridium_5	0.00839561	0.00672361	0.00453453	0.00724616	0.0108794	0.00969883	0.00443723	0.00711383	0.002335	0.0043311	0.0300896	0.0181005	0.0230006	0.00733384	0.0265112	0.0137855	0.0155905	0.010476	0.00183822	0.00174792	0.00855926	0.0174574
g__Ruminiclostridium_9	0.00643292	0.00386284	0.00392856	0.00693129	0.00870397	0.00836996	0.00644563	0.00972903	0.000679546	0.00105217	0.0221232	0.0166469	0.0339115	0.0127826	0.00742282	0.00431963	0.00956223	0.00980554	0.00192671	0.00212584	0.00330138	0.00682902
g__Ruminococcaceae_NK4A214_group	0.00013849	0.000290196	3.32404e-05	3.55344e-05	0.00242065	0.00241935	0.000992877	0.0015136	0.000361285	0.000599379	0.000152835	0.000352353	0.00704626	0.00301343	0.00589219	0.00367155	0.000213732	0.00043736	0.000104095	0.000149472	0.00136968	0.00251564
g__Ruminococcaceae_UCG-004	1.70411e-05	4.17421e-05	3.77193e-06	9.23931e-06	0.00150593	0.00134205	0.000512336	0.000728519	0.000195753	0.000243737	2.59254e-05	6.3504e-05	0.00290182	0.00136219	0.00562642	0.00185514	6.14863e-06	8.42037e-06	5.27217e-05	6.92779e-05	0.00111782	0.00223852
g__Ruminococcaceae_UCG-005	0.000177185	0.000203698	5.17306e-05	8.6649e-05	0.0028017	0.00492089	0.00797449	0.0151707	0.000669673	0.00126214	0.00218709	0.00454266	0.0109142	0.0118558	0.00670484	0.00556553	0.000431484	0.000572517	0.000332256	0.000515897	0.00110688	0.00191288
g__Ruminococcaceae_UCG-008	0.000115964	0.000284053	0	0	0	0	0	0	0	0	0	0	3.65145e-06	8.94418e-06	0	0	0	0	0	0	0	0
g__Ruminococcaceae_UCG-009	4.26029e-06	1.04355e-05	2.94496e-05	4.61935e-05	0.000388403	0.00035133	0.000179802	0.000230343	7.984e-05	0.000134891	0.0012254	0.00139206	0.00127492	0.000814251	0.00102957	0.00066082	0.000276816	0.000286429	0.000180466	0.000270208	0.000212863	0.000311671
g__Ruminococcaceae_UCG-010	0	0	0	0	0.00037501	0.000385887	0.000341731	0.000622754	5.30402e-05	7.45757e-05	0	0	0.00144205	0.000812638	0.000809569	0.000412633	0	0	8.15378e-06	1.82324e-05	0.000264444	0.000497438
g__Ruminococcaceae_UCG-013	5.11234e-05	0.000125226	9.05008e-05	0.00019692	0.000483787	0.000508356	0.000430222	0.000687682	0.000137536	0.000253738	0.0024259	0.00451848	0.00108902	0.000579248	0.0024388	0.00167249	0.00026079	0.000307011	0.000344838	0.000332146	0.000155771	0.000213569
g__Ruminococcaceae_UCG-014	0.000783386	0.000716689	0.000177083	0.000366691	0.0111352	0.00931665	0.00526746	0.00747377	0.00257243	0.00377395	0.000475591	0.000831173	0.0695086	0.0223104	0.044683	0.0218743	0.000286005	0.000493929	0.000322935	0.000227735	0.011208	0.0226753
g__[Ruminococcus]_gauvreauii_group	3.83426e-05	9.39198e-05	0.000173378	0.000335474	0.000942376	0.000933411	0.000218751	0.000272074	7.88087e-05	8.20849e-05	0.00188399	0.00201167	0.000999087	0.000586459	0.00157586	0.000412971	0.00110362	0.00157413	0.000225729	0.000296463	9.9844e-05	0.000115848
g__[Ruminococcus]_torques_group	0.057424	0.0404014	0.0234735	0.0383896	0.0112346	0.00884947	0.0154073	0.0267049	0.00341284	0.00562372	0.135536	0.0384756	0.0397675	0.0198079	0.0499336	0.0240811	0.0777574	0.0637345	0.0135246	0.0175503	0.00562341	0.00645491
g__Ruminococcus_1	6.54918e-05	0.000126625	0	0	0.00305945	0.00249896	0.00125883	0.00184797	0.000265206	0.000421007	0	0	0.0129377	0.00883191	0.00333695	0.00198073	0	0	6.50237e-05	8.35817e-05	0.00156065	0.00333815
g__Ruminococcus_2	0.000166958	0.000408962	0	0	5.93669e-06	1.45419e-05	0	0	8.44013e-05	0.00020674	0	0	0	0	0	0	0	0	0	0	0	0
g__Saccharopolyspora	0.0028945	0.00190828	0	0	7.48824e-05	0.000155916	1.70695e-05	4.18116e-05	0.000120889	0.000168927	0	0	0	0	0	0	0	0	4.68198e-05	3.03048e-05	0.000112882	0.000107779
g__Schlegelella	0.000733616	0.00128188	0	0	0	0	8.53475e-06	2.09058e-05	1.08207e-05	2.65052e-05	0	0	0	0	0	0	2.93118e-06	6.55431e-06	4.76374e-05	1.4995e-05	7.89874e-05	0.000184724
g__Sediminibacterium	0.000641478	0.000858476	0	0	0	0	1.93466e-06	4.73892e-06	0.000101416	0.000141948	0	0	0	0	0	0	0	0	4.66158e-05	3.7363e-05	9.32816e-05	0.000148092
g__Segetibacter	2.68572e-05	6.57864e-05	0	0	0	0	0	0	0	0	0	0	0	0	0	0	3.44009e-06	7.69228e-06	0	0	0	0
g__Selenomonas_3	6.69799e-05	0.000104006	0	0	0	0	0	0	3.02979e-05	7.42144e-05	0	0	0	0	0	0	0	0	0	0	0	0
g__Sellimonas	0.0108825	0.00772184	0.00508161	0.00967449	0.00919998	0.00770877	0.00259387	0.00428253	0.00118502	0.00182736	0.0196258	0.00929619	0.0116793	0.00346372	0.0222453	0.0108454	0.0134963	0.00889062	0.00189078	0.00239964	0.00412526	0.00578829
g__Shewanella	0.00494998	0.00335206	2.47544e-06	6.06357e-06	9.46022e-05	0.000158249	5.12085e-05	0.000125435	0.000314824	0.000554888	0	0	0	0	0	0	1.20435e-05	1.97827e-05	4.91901e-05	3.99699e-05	5.97113e-05	8.86644e-05
g__Shinella	0	0	0	0	1.18734e-05	2.90837e-05	0	0	6.92617e-05	0.000127087	0	0	0	0	0	0	0	0	9.3476e-05	8.36456e-05	3.78428e-05	4.94203e-05
g__Shuttleworthia	0.000453769	0.000603956	0.000980394	0.00144946	0.00950972	0.00880923	0.00540781	0.00751545	0.00113406	0.00187881	0.00814413	0.00897529	0.0110719	0.00362914	0.0228078	0.0203839	0.00348296	0.00456856	0.00120053	0.00131127	0.00337384	0.00534642
g__Silanimonas	0	0	0	0	0	0	0	0	2.44624e-05	5.04037e-05	0	0	0	0	0	0	0	0	1.22307e-05	2.73486e-05	2.37376e-06	5.81451e-06
g__Skermanella	0.000183192	0.000448728	0	0	0	0	0	0	3.22148e-05	6.76271e-05	0	0	0	0	0	0	0	0	0	0	0	0
g__Solirubrobacter	0	0	0	0	0	0	0	0	1.29848e-05	3.18062e-05	0	0	0	0	0	0	0	0	4.67093e-06	1.04445e-05	0	0
g__Sphingoaurantiacus	0.00183192	0.00448728	0	0	0	0	0	0	0	0	0	0	0	0	0	0	0	0	1.0242e-05	2.29017e-05	0	0
g__Sphingobacterium	0.000738168	0.0006521	0	0	3.85957e-05	4.81152e-05	2.8006e-05	5.02496e-05	9.86066e-05	0.000127405	0	0	0	0	0	0	2.65121e-05	2.68533e-05	0.00070768	0.000602936	0.000607716	0.000801452
g__Sphingobium	0.00360808	0.005286	5.92837e-06	9.18477e-06	0.000110485	0.000178161	1.28021e-05	3.13587e-05	0.000294505	0.000391213	0	0	0	0	0	0	5.89562e-06	8.09355e-06	3.01764e-05	4.19408e-05	2.58629e-05	3.6028e-05
g__Sphingomonas	0.00969194	0.0125824	5.87413e-06	1.43886e-05	0.000186425	0.000321811	2.98716e-05	7.31703e-05	0.000713176	0.000722455	0	0	0	0	0	0	1.14312e-05	1.56614e-05	8.07111e-05	6.78438e-05	0.000162449	0.000202003
g__Sphingopyxis	0.00218768	0.00441236	0	0	5.50784e-05	0.000106937	1.28021e-05	3.13587e-05	0.00013252	0.000158547	0	0	0	0	0	0	2.78443e-06	6.22617e-06	0	0	1.54802e-05	2.8646e-05
g__Sphingosinicella	0	0	0	0	0	0	0	0	0	0	0	0	0	0	0	0	0	0	1.80897e-05	3.03657e-05	2.14654e-05	3.58222e-05
g__Staphylococcus	0.0105934	0.0116399	0	0	0.000427415	0.000694716	4.68694e-05	6.19081e-05	0.00047367	0.000572654	0	0	3.48391e-06	8.5338e-06	0	0	2.97051e-05	3.77239e-05	0.00876634	0.0116923	0.00124899	0.001722
g__Stenotrophomonas	0.00150892	0.00119567	0	0	1.59012e-05	2.87824e-05	1.28021e-05	3.13587e-05	0.000140696	0.000233465	0	0	1.17944e-05	1.8718e-05	0	0	6.43103e-05	4.45897e-05	0.00814781	0.0120168	0.00226596	0.0049618
g__Streptococcus	0.00104113	0.000930972	1.04809e-05	1.84402e-05	0.00123821	0.00131182	0.000113776	0.00010719	0.00020183	0.000412189	0	0	0	0	1.34079e-05	1.51159e-05	0	0	0.00561071	0.00717458	0.00439962	0.00621789
g__Streptomyces	0.000115622	0.000180249	3.77193e-06	9.23931e-06	4.13292e-05	4.83832e-05	6.6691e-06	1.16174e-05	1.47066e-05	3.60238e-05	0	0	0	0	0	0	3.44009e-06	7.69228e-06	0.000604899	0.00087306	0.000135566	0.000164561
g__Subdoligranulum	0.000380315	0.000425087	1.23772e-05	3.03179e-05	0.00299133	0.00375823	0.00146565	0.00217174	0.00194514	0.00402809	0.000110535	0.000171838	0.0138032	0.0170454	0.0135701	0.0102402	0.000100394	0.000165115	0.000115293	0.00013908	0.00202764	0.00261088
g__Subgroup_10	0	0	0	0	2.96835e-06	7.27093e-06	0	0	1.29848e-05	3.18062e-05	0	0	0	0	0	0	0	0	0	0	3.02695e-06	7.41447e-06
g__Sulfobacillus	0	0	0	0	8.90504e-06	2.18128e-05	0	0	0.00226802	0.00555548	0	0	0	0	0	0	0	0	0	0	0	0
g__Tannerella	7.30905e-05	0.000150193	0	0	0	0	0	0	0	0	0	0	0	0	0	0	0	0	0	0	0	0
g__Tardiphaga	0.000157631	0.000386115	0	0	0	0	0	0	0	0	0	0	0	0	0	0	0	0	3.85892e-06	8.6288e-06	0	0
g__Tepidiphilus	3.0356e-06	7.43567e-06	0	0	2.96835e-06	7.27093e-06	0	0	5.12877e-05	0.00011516	0	0	0	0	0	0	0	0	0	0	0	0
g__Tessaracoccus	6.32531e-05	0.000154938	0	0	0	0	0	0	0	0	0	0	0	0	0	0	0	0	4.07689e-06	9.1162e-06	0	0
g__Thermoactinomyces	0	0	0	0	5.2766e-06	1.2925e-05	0	0	3.67666e-06	9.00594e-06	0	0	0	0	0	0	0	0	3.85892e-06	8.6288e-06	3.48535e-05	5.22662e-05
g__Thermopolyspora	0	0	0	0	0	0	0	0	2.40148e-05	3.7388e-05	0	0	0	0	0	0	0	0	0	0	0	0
g__Thermus	0.000612349	0.000611681	2.93706e-06	7.19431e-06	2.40147e-05	4.9919e-05	1.47368e-05	3.07633e-05	0.000375798	0.000321191	0	0	3.3316e-06	8.16072e-06	0	0	2.65454e-05	2.43328e-05	7.10632e-05	5.51767e-05	0.000372882	0.000482458
g__Thiobacillus	1.70411e-05	4.17421e-05	0	0	1.18734e-05	2.90837e-05	0	0	5.56159e-05	0.000125734	0	0	0	0	0	0	0	0	4.45851e-06	9.96954e-06	8.35894e-06	1.31278e-05
g__Thiovirga	8.78676e-05	0.000161394	0	0	0	0	0	0	0	0	0	0	0	0	0	0	0	0	0	0	0	0
g__Tissierella	1.34286e-05	3.28932e-05	0	0	0	0	0	0	2.38055e-05	5.83113e-05	0	0	0	0	0	0	0	0	0	0	0	0
g__Treponema_2	0.000129025	0.000210121	0	0	0	0	0	0	0	0	0	0	0	0	0	0	0	0	0	0	0	0
g__Trichococcus	4.49989e-05	5.20049e-05	2.93706e-06	7.19431e-06	0	0	4.73444e-06	1.1597e-05	2.94133e-05	7.20475e-05	4.1623e-06	1.01955e-05	0	0	0	0	8.79353e-06	1.96629e-05	9.5795e-06	1.31694e-05	3.80875e-05	5.99188e-05
g__Truepera	0.000331403	0.000543895	0	0	0	0	0	0	0	0	0	0	0	0	0	0	0	0	0	0	0	0
g__Tumebacillus	0	0	0	0	0	0	0	0	9.60829e-05	0.000214467	0	0	0	0	0	0	0	0	0	0	0	0
g__Turicibacter	0.000121476	0.00024044	0	0	8.51291e-06	1.37446e-05	0	0	8.98613e-05	0.000128002	0	0	0	0	0	0	0	0	9.12945e-06	1.25066e-05	0	0
g__Tyzzerella	0	0	0	0	0.000434031	0.000293404	0.000635552	0.00125062	0.000199799	0.000303035	5.70359e-05	0.000139709	0.00123898	0.000779247	0.0032154	0.00277397	2.14183e-05	3.39675e-05	0.000140236	0.000144401	0.00157801	0.00305642
g__Tyzzerella_3	0.000981505	0.000979295	0.000861185	0.00181751	9.51422e-05	7.28736e-05	9.08499e-05	0.000143831	3.16626e-05	4.11929e-05	0.00148228	0.00103813	0.000145234	8.50184e-05	0.000203219	0.000188387	0.0011575	0.00122658	0.00028038	0.000266143	3.16051e-05	4.28092e-05
g__UC5-1-2E3	2.71949e-06	6.66136e-06	4.99251e-05	7.04805e-05	0.000356918	0.000482606	0.000140951	0.000257563	2.673e-05	3.48099e-05	0.000783834	0.00100244	0.000990582	0.00031679	0.000680068	0.000821552	0.000393166	0.000533924	0.000193788	0.000263428	9.20663e-05	0.000194431
g__Veillonella	0.000367072	0.000597052	0	0	0	0	0	0	4.36492e-05	6.54335e-05	0	0	0	0	0	0	6.04237e-06	8.27997e-06	3.07704e-05	3.44663e-05	3.61141e-06	8.84612e-06
g__Vibrio	0	0	0	0	0	0	0	0	7.64507e-05	8.78378e-05	0	0	0	0	0	0	0	0	0	0	0	0
g__Vulcaniibacterium	1.27809e-05	3.13066e-05	0	0	0	0	0	0	0	0	0	0	0	0	0	0	2.15983e-05	4.06015e-05	1.23943e-05	1.13652e-05	4.19964e-05	5.60039e-05
g__Weissella	0	0	0	0	2.51793e-05	2.86232e-05	1.66714e-05	3.08919e-05	0	0	0	0	0	0	3.41628e-06	8.36814e-06	2.93118e-06	6.55431e-06	0.000268308	0.000317946	8.21442e-05	0.000102592
g__Woeseia	0.000137827	0.000325243	0	0	0	0	0	0	0	0	0	0	0	0	0	0	0	0	0	0	0	0
g__norank_c__Actinobacteria	4.61693e-05	7.6663e-05	0	0	0	0	0	0	0	0	0	0	0	0	0	0	0	0	0	0	0	0
g__norank_c__Subgroup_25	0.000116938	0.000286439	0	0	0	0	0	0	4.32827e-06	1.06021e-05	0	0	0	0	0	0	0	0	0	0	0	0
g__norank_c__Subgroup_6	3.16266e-05	7.74689e-05	0	0	0	0	0	0	3.24621e-05	7.95155e-05	0	0	0	0	0	0	0	0	0	0	4.74753e-06	1.1629e-05
g__norank_f__67-14	0	0	0	0	0	0	0	0	5.66223e-06	9.12973e-06	0	0	0	0	0	0	0	0	0	0	0	0
g__norank_f__Anaerolineaceae	2.44754e-05	5.99523e-05	0	0	0	0	0	0	4.08107e-06	9.99653e-06	0	0	0	0	0	0	0	0	0	0	0	0
g__norank_f__Bacteroidetes_BD2-2	4.68632e-05	0.000114791	0	0	0	0	0	0	1.08207e-05	2.65052e-05	0	0	0	0	0	0	0	0	0	0	0	0
g__norank_f__Caldilineaceae	3.40823e-05	8.34842e-05	0	0	0	0	0	0	6.49241e-06	1.59031e-05	0	0	0	0	0	0	0	0	0	0	0	0
g__norank_f__Chitinophagaceae	2.9822e-05	7.30487e-05	0	0	0	0	0	0	0	0	0	0	0	0	0	0	0	0	2.2955e-05	3.86403e-05	4.00368e-05	7.16878e-05
g__norank_f__Christensenellaceae	0	0	0	0	6.45513e-05	6.4661e-05	0.000132901	0.000208566	1.923e-05	3.64486e-05	0	0	0.000381067	0.000304994	0.000656546	0.000399009	0	0	4.67093e-06	1.04445e-05	0.00022242	0.000496302
g__norank_f__Clostridiales_vadinBB60_group	0.000486364	0.000388592	0.00108969	0.00194123	0.00976164	0.00909294	0.0150803	0.0257548	0.00129559	0.00208943	0.0227443	0.0356233	0.0436579	0.0123887	0.0154132	0.0155692	0.00216073	0.00192981	0.000293663	0.000477258	0.000956698	0.00183262
g__norank_f__Erysipelotrichaceae	8.52057e-06	2.08711e-05	5.04852e-06	1.23663e-05	0.00143744	0.00332826	0.000597048	0.0013392	0.000200475	0.000405591	0.00629841	0.0072613	0.00170303	0.00131546	0.00481952	0.0106128	0.00238178	0.00380991	0.000295653	0.000374528	0.000623694	0.000838881
g__norank_f__JG30-KF-CM45	0.00041839	0.000468315	5.04852e-06	1.23663e-05	2.40147e-05	4.9919e-05	0	0	7.67523e-05	0.000150665	0	0	0	0	0	0	6.22239e-06	1.39137e-05	2.989e-05	2.41023e-05	3.20966e-05	6.8555e-05
g__norank_f__Lachnospiraceae	0.0059812	0.00421557	0.0028101	0.00565755	0.00053181	0.000466264	0.000138103	0.000230631	0.000111796	0.00014432	0.0116979	0.0147811	0.000480809	9.91703e-05	0.000670514	0.000491313	0.00553187	0.00703989	0.000913402	0.00127697	0.000144886	0.000191231
g__norank_f__Legionellaceae	0	0	0	0	0	0	0	0	0	0	0	0	0	0	0	0	0	0	8.31743e-06	1.14383e-05	1.50615e-05	2.21203e-05
g__norank_f__Microtrichaceae	4.77721e-05	0.000104994	0	0	0	0	0	0	0	0	0	0	0	0	0	0	0	0	0	0	0	0
g__norank_f__Mitochondria	0.000632557	0.000588656	1.97431e-05	2.48429e-05	0.000305592	0.000233071	0.000147306	0.000228337	9.90761e-05	0.000184995	0	0	3.65145e-06	8.94418e-06	0	0	1.31026e-05	1.79791e-05	0.00896173	0.0133104	0.00278828	0.00279281
g__norank_f__Muribaculaceae	0.000183974	0.000257484	0	0	8.90504e-06	2.18128e-05	0	0	0.000106461	0.00020296	0	0	0	0	0	0	0	0	0	0	0	0
g__norank_f__Neisseriaceae	0.000412014	0.000611611	0	0	0	0	0	0	2.65833e-05	3.6243e-05	0	0	0	0	0	0	0	0	3.85892e-06	8.6288e-06	6.15094e-06	9.74361e-06
g__norank_f__Nitrososphaeraceae	5.81905e-05	0.000142537	0	0	0	0	0	0	0	0	0	0	0	0	0	0	0	0	0	0	7.12129e-06	1.74435e-05
g__norank_f__Paracaedibacteraceae	0	0	0	0	0	0	0	0	0	0	0	0	0	0	0	0	0	0	2.12106e-05	2.50908e-05	1.89901e-05	4.65161e-05
g__norank_f__Pedosphaeraceae	0	0	0	0	0	0	0	0	0	0	0	0	0	0	0	0	0	0	4.45851e-06	9.96954e-06	1.54802e-05	2.8646e-05
g__norank_f__Peptococcaceae	0	0	0	0	4.724e-05	5.26404e-05	5.1694e-05	8.01374e-05	5.36918e-05	7.63637e-05	5.18508e-06	1.27008e-05	0.000133687	0.000123036	0.000302473	0.000146217	0	0	8.15378e-06	1.82324e-05	0.000247791	0.000443762
g__norank_f__Pirellulaceae	0	0	0	0	1.64899e-05	2.7006e-05	0	0	0	0	0	0	0	0	0	0	0	0	0	0	0	0
g__norank_f__Pseudonocardiaceae	0	0	0	0	0	0	0	0	7.35332e-06	1.80119e-05	0	0	0	0	0	0	0	0	0	0	1.08342e-05	2.65384e-05
g__norank_f__Rhodocyclaceae	8.95753e-05	0.000204312	0	0	5.2766e-06	1.2925e-05	0	0	5.8408e-06	9.49271e-06	0	0	0	0	0	0	0	0	0	0	0	0
g__norank_f__Rhodospirillaceae	0	0	0	0	0	0	0	0	0	0	0	0	0	0	0	0	3.03744e-06	6.79191e-06	1.63076e-05	3.64648e-05	0	0
g__norank_f__Rickettsiaceae	0	0	0	0	0	0	0	0	0	0	0	0	0	0	0	0	0	0	3.75181e-05	5.9897e-05	2.26015e-05	4.55785e-05
g__norank_f__Ruminococcaceae	0.000540879	0.000707017	4.25721e-05	4.88207e-05	0.0120298	0.0164438	0.0135089	0.0212323	0.000991852	0.00158931	0.000602731	0.000720141	0.0127564	0.0131143	0.0234531	0.0185336	0.000269953	0.000330211	0.000107019	7.81858e-05	0.00273573	0.00551022
g__norank_f__SC-I-84	0	0	0	0	0	0	0	0	1.96865e-05	3.08289e-05	0	0	0	0	0	0	0	0	0	0	0	0
g__norank_f__Saccharimonadaceae	0	0	0	0	0	0	0	0	6.2452e-06	1.03361e-05	0	0	0	0	0	0	0	0	3.85892e-06	8.6288e-06	0	0
g__norank_f__Sporolactobacillaceae	4.68632e-05	0.000114791	0	0	0	0	0	0	0	0	0	0	0	0	0	0	2.93118e-06	6.55431e-06	8.15378e-06	1.82324e-05	2.04308e-05	4.34429e-05
g__norank_f__TC1	0	0	0	0	0	0	0	0	0	0	0	0	0	0	0	0	0	0	2.83203e-05	5.32002e-05	0	0
g__norank_f__TRA3-20	0.00014005	0.000218204	0	0	0	0	0	0	8.00493e-06	1.24627e-05	0	0	0	0	0	0	0	0	5.12098e-06	1.14509e-05	4.74753e-06	1.1629e-05
g__norank_f__UBA12409	0	0	0	0	0	0	0	0	0	0	0	0	0	0	0	0	0	0	1.20127e-05	1.81167e-05	4.98302e-05	8.21641e-05
g__norank_f__Xanthobacteraceae	9.79016e-05	0.000239809	0	0	0	0	0	0	6.70882e-05	0.000164332	0	0	0	0	0	0	2.78443e-06	6.22617e-06	0	0	2.37376e-06	5.81451e-06
g__norank_f__bacteriap25	0.00016045	0.00039302	0	0	0	0	0	0	2.16414e-06	5.30103e-06	0	0	0	0	0	0	0	0	0	0	0	0
g__norank_f__unclassified_o__Gammaproteobacteria_Incertae_Sedis	0.000235635	0.000435669	0	0	0	0	0	0	0	0	0	0	0	0	0	0	0	0	0	0	0	0
g__norank_o__Actinomarinales	8.64322e-05	0.00018249	0	0	0	0	0	0	0	0	0	0	0	0	0	0	0	0	0	0	0	0
g__norank_o__Chloroplast	0.00319765	0.00284431	0.000195608	0.000199643	0.00846089	0.00520964	0.0015568	0.00232314	0.000281001	0.000383883	0	0	3.46614e-05	3.67824e-05	8.46862e-06	1.36528e-05	9.45836e-05	7.80701e-05	0.0350501	0.041755	0.0197882	0.0219238
g__norank_o__DTU014	0	0	0	0	3.13904e-05	4.14875e-05	0	0	0	0	0	0	9.75603e-05	0.000124692	0	0	0	0	0	0	3.30139e-05	8.08671e-05
g__norank_o__Frankiales	0.000194162	0.000197921	0	0	3.23631e-06	7.92731e-06	0	0	3.49809e-06	8.56854e-06	0	0	0	0	0	0	0	0	3.85892e-06	8.6288e-06	1.8007e-05	2.54118e-05
g__norank_o__Gastranaerophilales	7.37953e-05	0.000180761	0	0	3.23631e-06	7.92731e-06	0.000138347	0.000239938	2.51395e-05	5.19791e-05	0	0	0	0	0.00017956	0.000330001	0	0	4.07689e-06	9.1162e-06	0.00016871	0.000281264
g__norank_o__IMCC26256	0	0	0	0	0	0	0	0	2.18507e-05	3.38532e-05	0	0	0	0	0	0	0	0	0	0	3.02695e-06	7.41447e-06
g__norank_o__Izimaplasmatales	0	0	0	0	1.48417e-05	3.63547e-05	7.57082e-06	1.19859e-05	0	0	0	0	1.71149e-05	2.74714e-05	1.04841e-05	1.63439e-05	0	0	0	0	0	0
g__norank_o__Mollicutes_RF39	0.000371685	0.000422355	5.87413e-06	1.43886e-05	0.00385665	0.00376157	0.00272874	0.00525769	0.00121785	0.002401	2.59254e-06	6.3504e-06	0.0223116	0.017771	0.0225729	0.0258957	1.80866e-05	1.71867e-05	0.000133201	9.37701e-05	0.00296464	0.00554963
g__norank_o__PLTA13	4.26029e-05	0.000104355	0	0	0	0	0	0	0	0	0	0	0	0	0	0	0	0	0	0	2.37376e-06	5.81451e-06
g__norank_o__Saccharimonadales	6.69367e-05	0.000123458	0	0	0	0	0	0	0	0	0	0	0	0	0	0	0	0	0	0	0	0
g__norank_o__Subgroup_7	8.95239e-06	2.19288e-05	0	0	0	0	0	0	2.16414e-06	5.30103e-06	0	0	0	0	0	0	0	0	0	0	0	0
g__norank_o__Sva0485	5.27109e-06	1.29115e-05	0	0	0	0	0	0	0.00212951	0.00521621	0	0	0	0	0	0	0	0	0	0	0	0
g__unclassified_c__Clostridia	0	0	0	0	0.000113278	0.000201491	1.4087e-05	1.63974e-05	1.73131e-05	4.24082e-05	0	0	0.000228281	0.000262925	8.3897e-05	9.66393e-05	0	0	0	0	3.75956e-05	7.31816e-05
g__unclassified_c__Gammaproteobacteria	0	0	0	0	0	0	0	0	0	0	0	0	0	0	0	0	0	0	2.85382e-05	6.38134e-05	4.14583e-06	1.01552e-05
g__unclassified_c__Subgroup_6	9.78093e-05	0.000167939	0	0	0	0	0	0	1.66615e-05	3.12756e-05	0	0	0	0	0	0	0	0	4.67093e-06	1.04445e-05	0	0
g__unclassified_d__Unclassified	0	0	0	0	0	0	0	0	6.49241e-06	1.59031e-05	0	0	0	0	0	0	0	0	3.85892e-06	8.6288e-06	0	0
g__unclassified_f__Beijerinckiaceae	0.00476918	0.0105182	0	0	6.20465e-06	9.62565e-06	4.26738e-06	1.04529e-05	4.26299e-05	6.60536e-05	0	0	0	0	0	0	0	0	1.32008e-05	2.05106e-05	3.61141e-06	8.84612e-06
g__unclassified_f__Blastocatellaceae	7.22475e-05	0.000164765	0	0	0	0	0	0	0	0	0	0	0	0	0	0	0	0	0	0	0	0
g__unclassified_f__Burkholderiaceae	0.00479476	0.0033137	0	0	7.20107e-05	0.000139828	4.26738e-06	1.04529e-05	0.000468553	0.00056359	0	0	0	0	0	0	9.85375e-05	8.08035e-05	0.00421984	0.00694311	0.000444841	0.00051516
g__unclassified_f__Carnobacteriaceae	2.86066e-05	4.44413e-05	0	0	0	0	0	0	0.000108835	0.000187024	0	0	0	0	0	0	0	0	0	0	1.31851e-05	2.45011e-05
g__unclassified_f__Caulobacteraceae	0	0	0	0	0	0	0	0	1.29848e-05	3.18062e-05	0	0	0	0	0	0	0	0	0	0	2.37376e-06	5.81451e-06
g__unclassified_f__Christensenellaceae	0	0	0	0	2.18116e-05	3.46328e-05	6.26908e-06	1.53561e-05	0	0	0	0	3.87935e-05	5.20374e-05	3.31559e-05	3.87429e-05	0	0	0	0	2.269e-05	4.89342e-05
g__unclassified_f__Enterobacteriaceae	0.00185739	0.00127701	0.00020831	0.000222678	0.000243491	0.000188165	0.00011925	6.44435e-05	0.000198092	0.000187103	0.000594647	0.00101554	3.65145e-06	8.94418e-06	1.87974e-05	3.22899e-05	0.000309757	0.00035976	0.00763897	0.00937175	0.00109448	0.00227367
g__unclassified_f__Erysipelotrichaceae	0	0	0	0	1.41816e-05	2.30235e-05	1.20071e-05	2.15532e-05	8.00493e-06	1.24627e-05	0	0	1.86388e-05	2.41137e-05	0.000379107	0.000531111	0	0	8.5354e-06	1.1707e-05	0.000135197	0.000251897
g__unclassified_f__Intrasporangiaceae	0.00010525	0.000177121	0	0	0	0	0	0	8.65655e-06	2.12041e-05	0	0	0	0	0	0	0	0	4.07689e-06	9.1162e-06	0	0
g__unclassified_f__Kineosporiaceae	7.37953e-05	0.000180761	0	0	0	0	0	0	1.94772e-05	4.77093e-05	0	0	0	0	0	0	0	0	0	0	0	0
g__unclassified_f__Lachnospiraceae	0.0853445	0.0568449	0.0429204	0.0691022	0.059094	0.0477699	0.0358233	0.0515191	0.00815697	0.0124307	0.175495	0.0394682	0.148196	0.0431307	0.133069	0.0354434	0.0946632	0.0558445	0.0194079	0.0230051	0.0271604	0.0389207
g__unclassified_f__Microbacteriaceae	0.00190464	0.00200747	0	0	1.78101e-05	4.36256e-05	4.26738e-06	1.04529e-05	0.000248186	0.000553762	0	0	0	0	0	0	2.68751e-05	2.04712e-05	5.37115e-05	4.279e-05	2.33161e-05	2.03661e-05
g__unclassified_f__Micrococcaceae	0.000220014	0.000403383	0	0	5.36982e-05	0.000122267	0	0	5.99442e-05	0.000136312	0	0	0	0	0	0	0	0	1.62532e-05	1.64375e-05	3.61141e-06	8.84612e-06
g__unclassified_f__Opitutaceae	0	0	0	0	0	0	0	0	0	0	0	0	0	0	0	0	0	0	4.63026e-05	3.88689e-05	3.79802e-05	9.30321e-05
g__unclassified_f__Parachlamydiaceae	2.73204e-05	6.69211e-05	0	0	0	0	0	0	0	0	0	0	0	0	0	0	0	0	4.67093e-06	1.04445e-05	0	0
g__unclassified_f__Planococcaceae	0.000579453	0.000538862	0	0	6.20465e-06	9.62565e-06	0	0	7.85913e-05	0.000171743	0	0	0	0	0	0	0	0	2.28487e-05	1.83397e-05	1.37424e-05	1.77008e-05
g__unclassified_f__Pseudonocardiaceae	0.000390722	0.00050568	0	0	9.173e-06	1.51062e-05	4.26738e-06	1.04529e-05	3.49809e-06	8.56854e-06	0	0	0	0	0	0	3.11119e-06	6.95684e-06	1.53629e-05	3.43526e-05	1.25319e-05	2.43939e-05
g__unclassified_f__Rhizobiaceae	0	0	0	0	6.66197e-05	0.00010412	0	0	2.16414e-06	5.30103e-06	0	0	0	0	0	0	6.07487e-06	1.35838e-05	0.000344561	0.000204842	8.38499e-05	0.00019085
g__unclassified_f__Ruminococcaceae	0.00709188	0.00293401	0.00347115	0.00476614	0.0266321	0.0246423	0.0225465	0.0339676	0.00570438	0.0106959	0.037032	0.0262189	0.071146	0.0109777	0.0531961	0.0213125	0.0103979	0.00921236	0.00273025	0.00289548	0.0119953	0.0238489
g__unclassified_f__Solimonadaceae	0	0	0	0	0	0	0	0	0	0	0	0	0	0	0	0	3.44009e-06	7.69228e-06	0.000110651	0.000137069	0.000192229	0.00033662
g__unclassified_f__Sphingobacteriaceae	4.26029e-06	1.04355e-05	0	0	0	0	0	0	1.9981e-05	3.2974e-05	0	0	0	0	0	0	0	0	0	0	0	0
g__unclassified_f__Sphingomonadaceae	5.16703e-05	0.000126566	0	0	2.96835e-06	7.27093e-06	0	0	0	0	0	0	0	0	0	0	2.78443e-06	6.22617e-06	0	0	7.12129e-06	1.74435e-05
g__unclassified_f__XIII	1.70411e-05	4.17421e-05	0	0	9.21585e-05	0.000125704	3.39489e-05	6.09203e-05	3.06846e-05	4.45244e-05	0	0	0.000303532	0.000105189	0.00056517	0.000268729	6.22239e-06	1.39137e-05	0	0	0.000307263	0.000626912
g__unclassified_f__Xanthomonadaceae	0.000135598	0.000183472	0	0	0	0	3.13454e-06	7.67803e-06	1.10773e-05	1.80301e-05	0	0	0	0	0	0	5.56886e-06	1.24523e-05	3.41348e-05	5.35773e-05	1.02968e-05	1.16989e-05
g__unclassified_k__norank_d__Bacteria	0.000471923	0.00031303	0	0	0.000193029	0.000183665	0.000111162	0.000209642	0.000858308	0.00107535	0	0	0.000877365	0.0010245	0.00068418	0.000737407	1.46892e-05	1.79591e-05	0.000234018	0.000302089	5.86895e-05	0.000100506
g__unclassified_o__Bacteroidales	0.000271563	0.000165548	2.99131e-06	7.32718e-06	0	0	0	0	0	0	0	0	0	0	0	0	0	0	0	0	0	0
g__unclassified_o__Cellvibrionales	5.37143e-05	0.000131573	0	0	0	0	0	0	0	0	0	0	0	0	0	0	0	0	4.07689e-06	9.1162e-06	0	0
g__unclassified_o__Clostridiales	3.51855e-05	7.18157e-05	0	0	0.00221905	0.00228256	0.00144046	0.00220736	0.000531849	0.000770286	1.81478e-05	4.44528e-05	0.0102425	0.00680539	0.00586371	0.00236275	5.2309e-05	7.76212e-05	3.87062e-05	3.90735e-05	0.00129949	0.00281125
g__unclassified_o__Nostocales	0.000144775	0.000267269	0	0	0	0	0	0	0	0	0	0	0	0	0	0	0	0	0	0	0	0
g__unclassified_p__Firmicutes	0	0	0	0	0.000231869	0.000310006	0.000483062	0.000750796	6.63987e-05	0.000112728	0	0	0.00134877	0.00189997	0.000994753	0.00117003	0	0	0	0	6.09388e-05	0.000120617
